# Supplementary material for: Ethyl 1-benzyl-3-(4-methyl­phen­yl)-1H-pyrazole-5-carboxyl­ate
Source: Acta Crystallogr Sect E Struct Rep Online. 2011 Jan 22;67(Pt 2):o468. doi: 10.1107/S1600536811002339 (PMC3051728; doi:10.1107/S1600536811002339)
Supplement: Supplementary file 2 [file e-67-0o468-Isup2.hkl]

# 
# h,k,l, Fc-squared, Fo-squared, sigma(Fo-squared) and status flag 
# 
data_I
_shelx_title ' 1 in P-1' 
_shelx_refln_list_code          4 
_shelx_F_calc_maximum      133.97 
_exptl_crystal_F_000       340.00 
_reflns_d_resolution_high  0.8394 
 
loop_ 
 _symmetry_equiv_pos_as_xyz 
 'x, y, z' 
 '-x, -y, -z' 
 
_cell_length_a     7.6657 
_cell_length_b    10.1600 
_cell_length_c    11.3813 
_cell_angle_alpha  83.991 
_cell_angle_beta   87.466 
_cell_angle_gamma  85.470 
 
_shelx_F_squared_multiplier     1.000 
 
loop_ 
 _refln_index_h 
 _refln_index_k 
 _refln_index_l 
 _refln_F_squared_calc 
 _refln_F_squared_meas 
 _refln_F_squared_sigma 
 _refln_observed_status 
   1   0   0      955.78      728.08     27.42 o 
   2   0   0    17947.12    17582.50    608.43 o 
   3   0   0     2216.24     2073.94     34.60 o 
   4   0   0      520.66      482.76      8.27 o 
   5   0   0      164.35      164.11      3.67 o 
   6   0   0       93.70       89.14      4.04 o 
   7   0   0       14.21       13.55      1.62 o 
   8   0   0        0.84        0.29      1.17 o 
   9   0   0        9.02        9.18      1.77 o 
  -9   1   0        3.40        5.26      1.51 o 
  -8   1   0       10.59       11.83      1.69 o 
  -7   1   0        3.41        2.86      1.20 o 
  -6   1   0       56.43       63.39      2.29 o 
  -5   1   0       51.56       52.17      1.46 o 
  -4   1   0      184.80      187.08      4.06 o 
  -3   1   0     1210.06     1154.98     23.25 o 
  -2   1   0     1661.27     1464.66     29.36 o 
  -1   1   0      520.07      495.03     18.08 o 
   0   1   0     1401.66     2511.73     91.35 o 
   1   1   0        2.48        3.24      0.27 o 
   2   1   0     2104.04     1896.98     46.22 o 
   3   1   0      101.77       85.73      2.36 o 
   4   1   0       23.39       22.62      0.98 o 
   5   1   0       83.44       92.46      1.85 o 
   6   1   0       11.56       11.80      1.40 o 
   7   1   0        4.27        4.41      1.29 o 
   8   1   0        0.58        0.97      1.24 o 
   9   1   0        0.55        0.36      1.24 o 
  -8   2   0        0.41       -0.56      1.15 o 
  -7   2   0        0.10       -0.75      0.78 o 
  -6   2   0       16.64       14.93      1.74 o 
  -5   2   0        2.18        2.67      1.08 o 
  -4   2   0      200.31      176.26      3.86 o 
  -3   2   0      166.10      181.55      3.89 o 
  -2   2   0        4.39        4.70      0.29 o 
  -1   2   0     2532.69     2609.00    107.87 o 
   0   2   0     2680.85     4772.01    172.21 o 
   1   2   0      403.42      371.43      9.18 o 
   2   2   0       14.10       10.85      0.49 o 
   3   2   0       87.22       79.67      2.23 o 
   4   2   0       15.77       16.43      2.17 o 
   5   2   0       97.79       99.60      2.90 o 
   6   2   0       10.15       13.16      1.53 o 
   7   2   0       14.82       16.20      1.78 o 
   8   2   0        6.99        8.52      1.62 o 
   9   2   0        0.23        0.13      1.31 o 
  -8   3   0        0.04        1.58      1.15 o 
  -7   3   0       34.18       40.73      2.48 o 
  -6   3   0       13.60       13.04      2.02 o 
  -5   3   0       67.64       77.95      2.02 o 
  -4   3   0       17.83       21.61      0.83 o 
  -3   3   0        1.17        1.79      0.28 o 
  -2   3   0       31.18       26.09      1.04 o 
  -1   3   0       96.44       92.42      3.93 o 
   0   3   0     3338.78     6174.07    222.55 o 
   1   3   0       90.92       78.80      2.18 o 
   2   3   0      423.26      358.11      8.98 o 
   3   3   0      329.93      301.39      7.65 o 
   4   3   0        3.29        5.17      0.49 o 
   5   3   0       38.01       42.31      1.52 o 
   6   3   0        5.62        8.30      1.24 o 
   7   3   0        6.97        6.37      1.31 o 
   8   3   0        1.04        0.64      1.20 o 
  -8   4   0        0.63        1.15      1.11 o 
  -7   4   0       16.08       15.35      1.60 o 
  -6   4   0       23.39       25.28      1.41 o 
  -5   4   0        7.68        7.94      0.63 o 
  -4   4   0       16.87       16.17      0.76 o 
  -3   4   0       14.48       16.06      0.93 o 
  -2   4   0      262.74      254.16     10.01 o 
  -1   4   0       38.73       43.06      2.35 o 
   0   4   0       51.39       99.71      2.80 o 
   1   4   0      590.27      466.38     11.64 o 
   2   4   0        4.52        3.81      0.73 o 
   3   4   0      431.71      415.30     11.82 o 
   4   4   0        0.20       -0.12      0.34 o 
   5   4   0        4.52        9.18      1.11 o 
   6   4   0        0.16        0.47      0.87 o 
   7   4   0        0.80        0.69      1.00 o 
   8   4   0        0.59       -0.15      1.04 o 
  -7   5   0        1.64        2.23      0.88 o 
  -6   5   0       21.77       23.73      1.96 o 
  -5   5   0       23.71       24.03      2.26 o 
  -4   5   0        1.36        2.95      1.15 o 
  -3   5   0       72.31       84.99      4.21 o 
  -2   5   0       20.67       18.42      1.73 o 
  -1   5   0      871.51      957.29     35.36 o 
   0   5   0      635.82     1063.28     39.06 o 
   1   5   0      456.17      437.25     11.03 o 
   2   5   0      101.21      101.34      2.90 o 
   3   5   0        1.33        1.93      0.43 o 
   4   5   0        3.78        4.11      0.55 o 
   5   5   0       15.44       15.69      1.42 o 
   6   5   0       15.28       12.40      1.44 o 
   7   5   0        0.42       -0.71      0.86 o 
   8   5   0        4.25        3.33      1.38 o 
  -7   6   0       30.75       36.41      3.22 o 
  -6   6   0        0.75        1.77      1.40 o 
  -5   6   0        9.97        6.68      1.57 o 
  -4   6   0       28.61       27.87      2.39 o 
  -3   6   0        0.09        0.76      1.04 o 
  -2   6   0       99.66      107.48      5.12 o 
  -1   6   0       10.61       10.36      1.44 o 
   0   6   0       49.95       88.07      2.72 o 
   1   6   0       17.05       20.83      1.03 o 
   2   6   0      175.74      168.85      4.60 o 
   3   6   0        6.88        7.33      0.74 o 
   4   6   0       76.71       79.54      5.10 o 
   5   6   0       18.68       15.02      1.42 o 
   6   6   0        2.56        2.46      1.02 o 
   7   6   0        3.08        2.17      1.15 o 
   8   6   0        0.30       -1.26      1.09 o 
  -6   7   0        5.20        8.85      1.95 o 
  -5   7   0       40.01       39.75      3.10 o 
  -4   7   0        0.03        0.22      1.24 o 
  -3   7   0       11.94        9.59      1.77 o 
  -2   7   0        0.01       -0.76      1.11 o 
  -1   7   0      103.29      113.05      5.44 o 
   0   7   0       10.11       15.60      1.03 o 
   1   7   0        0.07       -0.39      0.51 o 
   2   7   0       29.06       28.35      1.30 o 
   3   7   0       30.55       23.38      1.84 o 
   4   7   0       13.41       14.31      2.28 o 
   5   7   0        1.58        2.93      1.02 o 
   6   7   0       12.20       12.53      1.55 o 
   7   7   0        5.05        3.26      1.24 o 
  -6   8   0        6.12        4.55      2.13 o 
  -5   8   0       14.99       11.63      2.31 o 
  -4   8   0        8.88        8.54      1.95 o 
  -3   8   0       38.30       41.58      3.28 o 
  -2   8   0       84.84       86.08      4.81 o 
  -1   8   0       54.38       60.80      2.38 o 
   0   8   0      160.45      207.69      5.85 o 
   1   8   0        0.04        0.25      0.64 o 
   2   8   0       24.33       27.51      1.42 o 
   3   8   0       34.30       28.32      1.41 o 
   4   8   0        1.76        2.53      0.97 o 
   5   8   0        3.80        4.59      1.15 o 
   6   8   0        0.02       -0.80      0.89 o 
   7   8   0        5.15        3.60      1.31 o 
  -5   9   0        0.74       -0.69      1.71 o 
  -4   9   0        0.26        0.53      1.64 o 
  -3   9   0       22.55       17.72      2.49 o 
  -2   9   0       44.27       47.28      3.66 o 
  -1   9   0        0.05       -0.47      0.78 o 
   0   9   0      155.76      189.25      5.53 o 
   1   9   0       10.11        9.13      1.89 o 
   2   9   0      108.85       98.07      3.22 o 
   3   9   0       34.91       32.70      1.62 o 
   4   9   0       27.23       36.96      2.44 o 
   5   9   0       24.37       24.98      2.11 o 
   6   9   0        0.04       -0.97      0.93 o 
  -4  10   0        1.54        1.46      1.75 o 
  -3  10   0       17.50       10.67      2.22 o 
  -2  10   0        2.67        1.29      1.78 o 
  -1  10   0       18.64       16.79      2.49 o 
   0  10   0        0.77       -0.86      1.44 o 
   1  10   0       22.52       17.72      1.35 o 
   2  10   0        3.84        3.50      0.87 o 
   3  10   0        3.22        3.38      0.81 o 
   4  10   0       11.39       13.02      1.58 o 
   5  10   0        4.00        2.75      1.24 o 
  -3  11   0        4.56        3.40      1.89 o 
  -2  11   0        0.02       -0.78      1.75 o 
  -1  11   0        2.68        0.76      1.73 o 
   0  11   0        3.99        2.75      1.73 o 
   1  11   0        0.06        1.22      1.58 o 
   2  11   0        5.39        5.10      1.55 o 
   4  11   0        2.31        3.28      1.20 o 
   0  12   0        3.41        2.60      1.91 o 
   1  12   0        3.80        3.81      1.84 o 
  -4 -11   1        7.68        6.55      1.44 o 
  -3 -11   1        3.21        0.97      1.04 o 
  -2 -11   1        0.76        0.29      0.79 o 
  -1 -11   1        1.66        1.10      0.88 o 
   0 -11   1        0.28       -0.51      1.57 o 
   1 -11   1        1.09       -1.40      1.62 o 
   2 -11   1        2.10        0.64      1.86 o 
  -5 -10   1        4.13        4.15      1.35 o 
  -4 -10   1       17.58       14.80      1.71 o 
  -3 -10   1        6.22        7.03      1.33 o 
  -2 -10   1       29.81       25.68      2.33 o 
  -1 -10   1        5.01        5.62      1.00 o 
   0 -10   1       54.94       62.95      5.15 o 
   1 -10   1        3.16        1.46      0.91 o 
   2 -10   1       28.35       15.11      2.51 o 
   3 -10   1        2.43        1.89      1.82 o 
   4 -10   1        9.06        4.82      1.97 o 
  -6  -9   1        1.65        2.44      1.20 o 
  -5  -9   1        3.60        3.11      1.15 o 
  -4  -9   1        3.71        4.82      1.15 o 
  -3  -9   1       15.76       15.46      1.76 o 
  -2  -9   1       11.68       13.57      1.13 o 
  -1  -9   1       34.38       37.56      1.84 o 
   0  -9   1       26.11       39.77      2.59 o 
   1  -9   1        0.84        2.58      0.88 o 
   2  -9   1        0.29       -1.13      1.53 o 
   3  -9   1        0.02       -1.97      1.31 o 
   4  -9   1        2.84        3.97      1.80 o 
   5  -9   1        1.62        1.33      1.69 o 
  -7  -8   1        0.28       -1.06      1.04 o 
  -6  -8   1       13.77       16.70      1.88 o 
  -5  -8   1        0.87        1.29      1.02 o 
  -4  -8   1        0.78        1.71      0.93 o 
  -3  -8   1       14.78       13.66      1.05 o 
  -2  -8   1       35.94       36.11      1.65 o 
  -1  -8   1       90.36       78.07      2.71 o 
   0  -8   1      227.86      291.30      7.92 o 
   2  -8   1      225.65      217.73      9.52 o 
   3  -8   1       11.77        8.01      1.82 o 
   4  -8   1       88.04       83.20      4.81 o 
   5  -8   1        5.49        5.94      1.82 o 
   6  -8   1        7.91        7.76      2.02 o 
  -7  -7   1        0.01       -0.13      1.02 o 
  -6  -7   1        3.13        1.91      1.09 o 
  -5  -7   1        2.09        2.04      0.93 o 
  -4  -7   1        0.36        0.27      0.71 o 
  -3  -7   1        5.87        5.88      0.71 o 
  -2  -7   1        1.44        0.85      0.48 o 
  -1  -7   1        0.25        0.46      0.50 o 
   0  -7   1        5.33        9.43      1.52 o 
   1  -7   1        6.31        4.28      1.38 o 
   2  -7   1       92.45       94.11      4.86 o 
   3  -7   1        3.08        5.08      1.49 o 
   4  -7   1       76.28       75.81      4.30 o 
   5  -7   1       11.22        6.96      1.69 o 
   6  -7   1        0.87        0.44      1.53 o 
  -8  -6   1        7.26        8.83      1.62 o 
  -7  -6   1        0.67       -0.24      0.91 o 
  -6  -6   1       42.66       39.49      2.53 o 
  -5  -6   1       14.13       15.58      1.51 o 
  -4  -6   1        4.60        4.10      0.87 o 
  -3  -6   1        0.11        0.30      0.37 o 
  -2  -6   1        0.88        0.90      0.49 o 
  -1  -6   1        4.05        7.77      0.72 o 
   0  -6   1        1.14        0.45      0.45 o 
   1  -6   1        0.28       -0.04      0.84 o 
   2  -6   1       25.31       26.53      2.17 o 
   3  -6   1       75.45       75.92      4.04 o 
   4  -6   1        7.22        8.28      1.57 o 
   5  -6   1        9.86        6.83      1.57 o 
   6  -6   1        8.62        6.70      1.75 o 
   7  -6   1        1.25        1.40      1.57 o 
  -8  -5   1        0.11       -1.61      1.07 o 
  -7  -5   1        6.73        5.77      1.31 o 
  -6  -5   1       23.00       22.89      1.84 o 
  -5  -5   1       63.08       55.02      2.80 o 
  -4  -5   1       77.68       73.01      2.26 o 
  -3  -5   1      301.75      278.12      7.72 o 
  -2  -5   1       11.17       10.07      0.69 o 
  -1  -5   1      245.56      276.20      7.18 o 
   0  -5   1       97.46      189.12      7.65 o 
   1  -5   1      149.39      180.43      7.43 o 
   2  -5   1       76.58       83.64      4.06 o 
   3  -5   1        1.97        1.13      0.98 o 
   4  -5   1       62.40       68.44      3.70 o 
   5  -5   1        1.66        1.66      1.06 o 
   6  -5   1       21.58       21.36      2.33 o 
   7  -5   1       13.77       14.85      1.34 o 
  -8  -4   1        0.00        0.60      1.20 o 
  -7  -4   1       12.87       10.09      1.49 o 
  -6  -4   1        0.60        2.18      0.89 o 
  -5  -4   1       36.61       33.86      2.02 o 
  -4  -4   1       46.93       42.67      1.45 o 
  -3  -4   1      694.65      646.86     16.09 o 
  -2  -4   1        1.85        3.36      0.41 o 
  -1  -4   1      590.18      560.81     13.98 o 
   0  -4   1       95.88      172.87      6.90 o 
   1  -4   1      360.76      391.38     14.86 o 
   2  -4   1       93.88      108.62      4.77 o 
   3  -4   1      362.69      358.73     13.86 o 
   4  -4   1       10.63       14.15      1.57 o 
   5  -4   1       63.76       70.64      2.42 o 
   6  -4   1       51.41       52.09      2.09 o 
   7  -4   1       19.99       23.40      1.47 o 
   8  -4   1        2.64        2.91      1.26 o 
  -8  -3   1        3.05        2.75      1.33 o 
  -7  -3   1        4.15        3.08      1.17 o 
  -6  -3   1        8.19        8.50      1.29 o 
  -5  -3   1       16.25       13.44      1.26 o 
  -4  -3   1       45.42       43.11      1.40 o 
  -3  -3   1      212.98      177.22      6.46 o 
  -2  -3   1       91.55       86.98      2.40 o 
  -1  -3   1      152.19      154.67      4.04 o 
   0  -3   1      154.42      280.82     10.62 o 
   1  -3   1     1833.96     1693.18     61.49 o 
   2  -3   1        1.50        2.02      0.60 o 
   3  -3   1       15.21       15.92      0.84 o 
   4  -3   1       40.89       33.73      1.34 o 
   5  -3   1        5.14        5.90      1.09 o 
   6  -3   1       23.71       24.73      1.38 o 
   7  -3   1        6.51        5.82      0.95 o 
   8  -3   1        2.42        2.35      1.20 o 
  -9  -2   1        0.05        0.29      1.24 o 
  -8  -2   1        9.73       10.07      1.62 o 
  -7  -2   1        2.42        1.00      1.00 o 
  -6  -2   1       24.93       32.90      2.24 o 
  -5  -2   1        0.31        0.49      0.69 o 
  -4  -2   1      295.71      288.07      7.31 o 
  -3  -2   1        0.72        1.03      0.30 o 
  -2  -2   1      117.41      109.35      2.87 o 
  -1  -2   1      838.90      698.82     17.15 o 
   0  -2   1      547.98      639.80     23.38 o 
   1  -2   1        0.05        0.09      0.31 o 
   2  -2   1      142.47      123.52      3.29 o 
   3  -2   1      101.26       85.10      2.21 o 
   4  -2   1       57.12       55.56      1.45 o 
   5  -2   1       51.60       50.74      1.83 o 
   6  -2   1       82.09       85.87      2.82 o 
   7  -2   1       10.10        8.10      1.29 o 
   8  -2   1        2.07        4.52      1.31 o 
  -9  -1   1        0.03        0.66      1.40 o 
  -8  -1   1        0.36        2.51      1.26 o 
  -7  -1   1       10.72        7.41      1.35 o 
  -6  -1   1       17.90       11.74      1.27 o 
  -5  -1   1      152.69      159.40      4.33 o 
  -4  -1   1      273.47      268.76      5.32 o 
  -3  -1   1     2502.19     2358.57     77.71 o 
  -2  -1   1      570.13      470.40     15.77 o 
  -1  -1   1      778.46      675.91     22.40 o 
   0  -1   1      403.58      432.00     15.79 o 
   1  -1   1       14.73       10.00      0.33 o 
   2  -1   1      748.54      687.72     13.49 o 
   3  -1   1      526.49      459.04      7.84 o 
   4  -1   1      152.72      145.06      3.21 o 
   5  -1   1      266.14      255.98      6.79 o 
   6  -1   1      110.51      101.74      3.21 o 
   7  -1   1       30.41       30.42      2.24 o 
   8  -1   1        4.24        4.84      1.35 o 
   9  -1   1        0.03        0.36      1.26 o 
  -9   0   1        0.17        1.60      1.38 o 
  -8   0   1        6.25       14.78      1.84 o 
  -7   0   1        3.33        3.93      1.15 o 
  -6   0   1        1.16        0.00      1.40 o 
  -5   0   1        1.35        0.69      0.44 o 
  -4   0   1      109.56      111.33      2.56 o 
  -3   0   1      216.47      204.22      4.30 o 
  -2   0   1       45.62       51.51      2.91 o 
   0   0   1      465.66      321.48     11.93 o 
   1   0   1     1120.53      949.52     34.39 o 
   2   0   1      939.17      802.90     21.96 o 
   3   0   1      680.57      558.68     13.84 o 
   4   0   1       88.82       77.78      1.56 o 
   5   0   1      338.47      300.58      6.08 o 
   6   0   1       16.23       16.24      1.15 o 
   7   0   1       43.04       41.48      2.62 o 
   8   0   1        6.50       10.74      1.77 o 
   9   0   1        0.97        1.98      1.31 o 
  -8   1   1        0.22        8.58      1.60 o 
  -7   1   1        1.61        0.29      0.93 o 
  -6   1   1        0.39        1.71      1.06 o 
  -5   1   1        7.30        5.48      0.51 o 
  -4   1   1      304.67      300.50      6.31 o 
  -3   1   1       28.64       24.82      0.78 o 
  -2   1   1      785.28      743.26     15.01 o 
  -1   1   1     1257.41     1186.24     42.99 o 
   0   1   1      706.23     1061.70     38.58 o 
   1   1   1     1316.43     1219.23     44.14 o 
   2   1   1    17835.32    16603.07    629.00 o 
   3   1   1       17.40       16.52      1.30 o 
   4   1   1     4337.00     4175.85     83.47 o 
   5   1   1      455.95      437.53     11.07 o 
   6   1   1      145.56      140.20      3.12 o 
   7   1   1      106.50      109.33      4.93 o 
   8   1   1       12.30       12.05      1.78 o 
   9   1   1        1.60        0.69      1.33 o 
  -8   2   1        9.97       14.15      1.71 o 
  -7   2   1        5.70        5.15      1.15 o 
  -6   2   1       17.05       16.28      1.73 o 
  -5   2   1        9.67        8.36      0.61 o 
  -4   2   1       40.68       47.97      1.34 o 
  -3   2   1        1.99        2.40      0.28 o 
  -2   2   1      115.92      114.15      2.49 o 
  -1   2   1     3787.15     3532.34     89.12 o 
   0   2   1     4902.87     6649.17    791.08 o 
   1   2   1     4653.70     4075.78    147.37 o 
   2   2   1       13.19        9.98      1.36 o 
   3   2   1      594.04      598.20     14.82 o 
   4   2   1      819.01      810.81     20.04 o 
   5   2   1        5.36        6.80      0.66 o 
   6   2   1       42.01       49.03      2.71 o 
   7   2   1       35.87       40.69      2.59 o 
   8   2   1        7.68        8.19      1.55 o 
   9   2   1        1.93        2.68      1.47 o 
  -8   3   1        3.54        8.16      1.51 o 
  -7   3   1        0.56       -0.62      0.86 o 
  -6   3   1        2.52        4.17      0.84 o 
  -5   3   1       15.02       13.06      0.71 o 
  -4   3   1      116.05      123.14      2.85 o 
  -3   3   1       69.63       62.29      1.57 o 
  -2   3   1      207.30      155.47      3.37 o 
  -1   3   1     1281.87     1218.59     30.92 o 
   0   3   1     2125.44     3261.89    117.80 o 
   1   3   1      278.66      250.50      6.30 o 
   2   3   1        0.40        1.15      0.26 o 
   3   3   1        2.03        3.67      0.40 o 
   4   3   1       15.41       14.53      0.82 o 
   5   3   1       72.20       62.30      2.03 o 
   6   3   1       30.51       30.62      2.13 o 
   7   3   1        0.62       -0.40      0.93 o 
   8   3   1        5.72        5.10      1.37 o 
  -8   4   1        0.06       -0.33      0.89 o 
  -7   4   1        1.97        2.80      1.06 o 
  -6   4   1        0.54        1.82      1.79 o 
  -5   4   1       11.45       11.66      0.70 o 
  -4   4   1      135.86      135.09      3.12 o 
  -3   4   1      234.88      238.51      5.13 o 
  -2   4   1       22.36       20.32      0.99 o 
  -1   4   1      389.50      413.88     15.64 o 
   0   4   1     1517.87     2192.99     53.49 o 
   1   4   1       34.06       28.78      1.04 o 
   2   4   1       74.53       74.00      2.15 o 
   3   4   1      168.59      146.15      3.96 o 
   4   4   1      335.72      308.26      7.95 o 
   5   4   1       13.92       16.06      1.07 o 
   6   4   1        8.06        9.43      1.31 o 
   7   4   1        6.81        5.79      1.33 o 
   8   4   1        0.45        0.93      1.11 o 
  -7   5   1        2.59        3.17      1.13 o 
  -6   5   1        6.02        6.19      0.91 o 
  -5   5   1        2.31        1.29      0.47 o 
  -4   5   1        4.44        3.94      0.64 o 
  -3   5   1       29.58       27.88      1.86 o 
  -2   5   1       46.57       50.09      2.88 o 
  -1   5   1      261.68      246.64      9.81 o 
   0   5   1      724.20     1084.41     26.64 o 
   1   5   1       80.94       72.05      2.18 o 
   2   5   1      229.44      219.33      5.72 o 
   3   5   1       68.31       63.79      2.02 o 
   4   5   1        0.90        1.26      0.58 o 
   5   5   1       69.60       68.71      2.25 o 
   6   5   1        4.55        3.79      1.11 o 
   7   5   1        4.06        2.46      1.17 o 
   8   5   1        2.93        3.02      1.24 o 
  -6   6   1       17.79       16.46      2.20 o 
  -5   6   1       10.49       10.92      1.86 o 
  -4   6   1        1.92        1.22      1.15 o 
  -3   6   1       72.91       73.77      3.99 o 
  -2   6   1        3.72        2.09      1.13 o 
  -1   6   1        6.64        5.74      1.26 o 
   0   6   1       84.52      120.59      3.43 o 
   1   6   1       55.72       58.80      2.86 o 
   2   6   1       47.75       47.10      1.64 o 
   3   6   1      262.42      241.15      6.39 o 
   4   6   1       62.90       60.59      2.37 o 
   5   6   1        4.24        4.11      0.98 o 
   6   6   1        1.27        1.80      1.04 o 
   7   6   1        4.00        3.40      1.24 o 
   8   6   1        0.01       -1.44      1.02 o 
  -6   7   1        0.67        3.22      1.73 o 
  -5   7   1        3.37        0.95      1.47 o 
  -4   7   1        8.42       10.10      1.86 o 
  -3   7   1        5.50        4.41      1.46 o 
  -2   7   1        0.04       -0.46      1.07 o 
  -1   7   1        2.50        3.24      1.33 o 
   0   7   1      119.21      161.56      4.55 o 
   1   7   1        0.00        0.38      0.45 o 
   2   7   1       11.18       12.82      1.81 o 
   3   7   1       29.84       28.07      1.29 o 
   4   7   1        0.01        0.38      0.56 o 
   5   7   1        9.21        6.63      1.17 o 
   6   7   1        1.70        2.26      1.00 o 
   7   7   1        7.92        4.97      1.33 o 
  -6   8   1        7.20        5.01      2.15 o 
  -5   8   1       11.96       10.89      2.26 o 
  -4   8   1        0.13        1.04      1.57 o 
  -3   8   1       93.30       86.74      4.88 o 
  -2   8   1        3.74        1.47      1.53 o 
  -1   8   1        4.20        5.64      0.85 o 
   0   8   1        0.92        0.39      0.86 o 
   1   8   1       25.60       25.30      1.68 o 
   2   8   1        1.07       -0.61      0.89 o 
   3   8   1       19.69       19.47      1.19 o 
   4   8   1        0.08       -0.84      0.56 o 
   5   8   1        1.68        2.06      1.09 o 
   6   8   1        0.91       -0.07      1.02 o 
   7   8   1        0.17       -0.27      1.11 o 
  -5   9   1        1.66       -0.29      1.80 o 
  -4   9   1        0.24       -2.29      1.53 o 
  -3   9   1       33.67       28.26      2.99 o 
  -2   9   1       10.55        7.28      2.08 o 
  -1   9   1       40.13       46.70      3.55 o 
   0   9   1       44.86       46.77      3.35 o 
   1   9   1       54.75       54.70      2.18 o 
   2   9   1       88.44       79.33      2.73 o 
   3   9   1       36.44       34.90      1.68 o 
   4   9   1       38.87       40.01      2.67 o 
   5   9   1        0.20       -1.02      0.87 o 
   6   9   1        0.08        0.49      1.11 o 
  -4  10   1        0.20       -2.04      1.64 o 
  -3  10   1        0.19        1.27      1.80 o 
  -2  10   1        3.72        1.97      1.82 o 
  -1  10   1       18.19       16.04      2.46 o 
   0  10   1        4.59        4.82      1.69 o 
   1  10   1       11.37       14.82      2.08 o 
   2  10   1       91.25       80.35      4.33 o 
   3  10   1        0.08        0.16      0.64 o 
   4  10   1       75.56       71.08      3.59 o 
   5  10   1        2.47        1.17      1.15 o 
  -3  11   1        0.12        0.36      1.69 o 
  -2  11   1        1.15        0.02      1.84 o 
  -1  11   1        8.27        9.32      2.17 o 
   0  11   1        1.35        1.55      1.62 o 
   1  11   1       10.58       11.62      2.06 o 
   2  11   1        0.40        0.75      1.26 o 
   3  11   1        3.76        3.86      1.37 o 
   0  12   1        0.01        0.07      1.77 o 
   1  12   1        5.56        2.22      1.71 o 
  -3 -11   2        6.62        8.90      1.57 o 
  -2 -11   2        1.58        1.55      1.04 o 
  -1 -11   2        2.52        5.34      1.15 o 
   0 -11   2        1.04        1.84      1.05 o 
   1 -11   2        0.18        0.11      0.97 o 
   2 -11   2        3.47        1.27      1.89 o 
  -5 -10   2        0.64        2.06      1.24 o 
  -4 -10   2       32.92       25.62      2.17 o 
  -3 -10   2        7.05        7.21      1.40 o 
  -2 -10   2        0.66        1.60      0.87 o 
  -1 -10   2        0.59        0.11      1.32 o 
   0 -10   2       17.42       19.83      1.55 o 
   1 -10   2        1.06        1.30      0.92 o 
   2 -10   2        1.38       -1.75      1.66 o 
   3 -10   2        1.95       -0.97      1.51 o 
   4 -10   2        1.70       -1.02      1.46 o 
  -6  -9   2        0.22       -0.97      1.04 o 
  -5  -9   2        1.83        2.49      1.24 o 
  -4  -9   2       32.86       35.32      2.51 o 
  -3  -9   2       19.01       21.88      1.91 o 
  -2  -9   2       33.23       32.75      1.88 o 
  -1  -9   2       27.13       28.83      3.99 o 
   0  -9   2        2.09        0.61      0.85 o 
   1  -9   2        4.95        6.68      1.10 o 
   2  -9   2        8.14        6.21      1.88 o 
   3  -9   2        1.82        2.08      1.73 o 
   4  -9   2        2.66        4.17      1.73 o 
   5  -9   2        0.37        1.33      1.67 o 
  -6  -8   2        3.72        3.46      1.27 o 
  -5  -8   2        0.04        0.00      0.93 o 
  -4  -8   2       20.17       20.12      1.80 o 
  -3  -8   2       10.41        9.85      1.31 o 
  -2  -8   2        2.17        1.53      0.77 o 
  -1  -8   2        2.11        0.62      1.46 o 
   0  -8   2        1.05        1.51      0.94 o 
   1  -8   2       10.14       10.72      2.00 o 
   2  -8   2       35.53       36.10      3.02 o 
   3  -8   2        0.35       -0.05      1.46 o 
   4  -8   2       14.33       12.13      2.02 o 
   5  -8   2        2.10        1.02      1.44 o 
   6  -8   2        0.82       -1.75      1.38 o 
  -7  -7   2        0.31       -1.34      0.89 o 
  -6  -7   2        1.05        0.67      1.04 o 
  -5  -7   2        4.22        5.23      1.18 o 
  -4  -7   2       51.83       48.16      2.71 o 
  -3  -7   2        9.89        5.98      0.73 o 
  -2  -7   2        1.19        1.09      0.59 o 
  -1  -7   2       15.45       13.05      1.08 o 
   0  -7   2       27.79       38.34      1.72 o 
   1  -7   2       16.85       20.77      2.17 o 
   2  -7   2       14.22       13.42      1.86 o 
   3  -7   2        1.82        0.89      1.22 o 
   4  -7   2       47.83       44.99      3.20 o 
   5  -7   2        1.57        1.27      1.40 o 
   6  -7   2       18.88       17.22      2.42 o 
  -7  -6   2        1.21        1.13      1.13 o 
  -6  -6   2       15.68       14.86      1.71 o 
  -5  -6   2        1.13        2.22      0.89 o 
  -4  -6   2       18.04       15.58      1.42 o 
  -3  -6   2        3.25        5.48      0.63 o 
  -2  -6   2        3.75        4.52      0.61 o 
  -1  -6   2        0.05       -0.28      0.41 o 
   0  -6   2       52.78       72.71      2.45 o 
   1  -6   2        3.02        2.77      1.06 o 
   2  -6   2       57.79       47.65      2.93 o 
   3  -6   2       21.33       18.55      1.93 o 
   4  -6   2        2.07        2.18      1.09 o 
   5  -6   2        7.92        5.17      1.47 o 
   6  -6   2       23.32       25.25      2.53 o 
   7  -6   2        4.29        3.24      1.60 o 
  -8  -5   2        3.78        2.80      1.38 o 
  -7  -5   2        1.15        1.86      1.11 o 
  -6  -5   2        0.02       -0.18      0.78 o 
  -5  -5   2       19.30       15.38      1.47 o 
  -4  -5   2      145.25      125.94      5.08 o 
  -3  -5   2       36.01       39.79      1.45 o 
  -2  -5   2      132.52      126.26      3.57 o 
  -1  -5   2      218.76      217.10      5.78 o 
   0  -5   2       38.61       66.40      2.17 o 
   2  -5   2       21.83       25.45      1.93 o 
   3  -5   2       61.15       64.32      3.42 o 
   4  -5   2        0.00        1.33      0.97 o 
   5  -5   2        0.58        0.98      1.02 o 
   6  -5   2       33.34       38.25      2.88 o 
   7  -5   2        6.06        4.17      1.53 o 
  -8  -4   2        0.77       -0.07      1.17 o 
  -7  -4   2        0.02        0.20      1.02 o 
  -6  -4   2        8.50        7.23      1.24 o 
  -5  -4   2        0.24        1.77      0.78 o 
  -4  -4   2       11.72        9.69      1.06 o 
  -3  -4   2       43.97       41.62      1.40 o 
  -2  -4   2      109.34      101.68      2.88 o 
  -1  -4   2      930.48      916.92     22.63 o 
   0  -4   2       35.00       72.66      3.35 o 
   1  -4   2      871.09      891.95     32.83 o 
   2  -4   2       17.37       17.88      1.47 o 
   3  -4   2      440.84      382.97     14.69 o 
   4  -4   2       29.67       28.60      2.02 o 
   5  -4   2        7.30        9.10      3.70 o 
   6  -4   2       24.84       27.07      1.51 o 
   7  -4   2       15.47       18.32      1.38 o 
   8  -4   2        6.78        6.10      1.38 o 
  -8  -3   2        6.67        7.90      1.62 o 
  -7  -3   2        4.61        5.66      1.27 o 
  -6  -3   2       22.90       19.15      1.69 o 
  -5  -3   2        1.44        1.15      0.71 o 
  -4  -3   2        6.89        5.75      0.82 o 
  -3  -3   2       15.44       15.02      1.11 o 
  -2  -3   2        6.87        6.09      0.48 o 
  -1  -3   2      147.26      136.60      3.65 o 
   0  -3   2       50.33       70.53      3.08 o 
   1  -3   2      542.83      497.06     18.44 o 
   2  -3   2      413.67      336.88     12.76 o 
   3  -3   2      122.80      120.75      5.10 o 
   4  -3   2       13.08       11.26      0.79 o 
   5  -3   2       38.12       36.37      1.51 o 
   6  -3   2       34.73       33.94      1.58 o 
   7  -3   2        0.44        0.06      0.71 o 
   8  -3   2        0.23        1.06      1.06 o 
  -8  -2   2        0.12       -0.86      1.02 o 
  -7  -2   2        0.04        0.09      1.00 o 
  -6  -2   2       10.35       14.16      1.51 o 
  -5  -2   2       17.89       16.20      1.37 o 
  -4  -2   2       67.62       68.77      2.99 o 
  -3  -2   2       38.13       27.89      1.49 o 
  -2  -2   2      270.77      252.67      8.76 o 
  -1  -2   2      326.33      329.97      8.26 o 
   0  -2   2      335.00      381.07     14.11 o 
   1  -2   2      407.05      323.33     12.05 o 
   2  -2   2      113.47       92.29      3.86 o 
   3  -2   2      116.31      107.17      3.01 o 
   4  -2   2       59.35       58.56      1.92 o 
   5  -2   2        0.02        0.19      0.45 o 
   6  -2   2       73.33       64.16      2.32 o 
   7  -2   2       14.41       15.13      1.20 o 
   8  -2   2        2.25        2.00      1.15 o 
  -8  -1   2        0.05       -0.51      0.98 o 
  -7  -1   2       21.35       16.39      1.69 o 
  -6  -1   2        8.33       14.73      1.58 o 
  -5  -1   2        2.93        2.35      0.46 o 
  -4  -1   2        4.18        5.39      0.75 o 
  -3  -1   2       40.35       38.84      1.82 o 
  -2  -1   2      107.28       92.58      3.44 o 
  -1  -1   2       80.00       83.63      2.51 o 
   0  -1   2      778.44      747.84     20.89 o 
   1  -1   2      706.67      622.71     16.05 o 
   2  -1   2       63.86       56.15      1.51 o 
   3  -1   2       30.48       25.35      0.77 o 
   4  -1   2       22.21       18.50      0.73 o 
   5  -1   2        9.32       10.02      0.61 o 
   6  -1   2        1.14        0.48      0.63 o 
   7  -1   2       15.71       15.26      1.18 o 
   8  -1   2       18.79       25.11      2.20 o 
  -8   0   2        2.30        9.89      1.69 o 
  -7   0   2       15.60       13.02      1.57 o 
  -6   0   2        0.42        1.62      1.00 o 
  -5   0   2       16.34       15.50      1.74 o 
  -4   0   2        4.21        3.12      0.38 o 
  -3   0   2       10.18       11.98      0.68 o 
  -2   0   2      155.15      142.10      4.99 o 
  -1   0   2     2578.26     2267.00     82.26 o 
   0   0   2     2699.92     3051.79    110.23 o 
   1   0   2     4162.10     3665.13    123.62 o 
   2   0   2        0.19        0.43      0.20 o 
   3   0   2      269.88      234.09      6.02 o 
   4   0   2       49.95       46.37      1.60 o 
   5   0   2       14.50       12.50      1.63 o 
   6   0   2      284.40      271.12      5.64 o 
   7   0   2        8.94        9.01      1.53 o 
   8   0   2        2.03       -0.44      1.04 o 
   9   0   2        8.68       11.42      1.82 o 
  -8   1   2        3.09       12.78      1.69 o 
  -7   1   2        3.17        4.24      1.17 o 
  -6   1   2        0.71       -0.68      1.43 o 
  -5   1   2       16.84       19.50      0.84 o 
  -4   1   2       70.13       63.92      1.89 o 
  -3   1   2      172.37      173.09      3.71 o 
  -2   1   2       12.77       13.29      0.51 o 
  -1   1   2      646.58      567.86     14.48 o 
   0   1   2       39.64       39.31      1.68 o 
   1   1   2     2652.95     2383.31     86.12 o 
   2   1   2      294.70      271.88      6.97 o 
   3   1   2      163.03      157.09      4.22 o 
   4   1   2      475.46      431.97     10.90 o 
   5   1   2        0.01        0.29      0.89 o 
   6   1   2       11.22       11.31      1.46 o 
   7   1   2        4.91        3.75      1.17 o 
   8   1   2       10.05        7.30      1.64 o 
   9   1   2        2.86        1.40      1.38 o 
  -8   2   2       10.34       12.44      1.64 o 
  -7   2   2        0.84        1.38      1.02 o 
  -6   2   2        1.65        2.15      0.76 o 
  -5   2   2        0.10       -0.34      0.57 o 
  -4   2   2       83.36       88.30      2.18 o 
  -3   2   2        6.02        3.79      0.44 o 
  -2   2   2        3.08        3.91      0.30 o 
  -1   2   2       10.03        5.51      0.40 o 
   0   2   2     1513.49     1861.79    275.14 o 
   1   2   2      195.77      182.15      6.92 o 
   2   2   2        2.47        8.27      0.67 o 
   3   2   2      351.09      329.54      8.33 o 
   4   2   2      719.63      677.82     16.86 o 
   5   2   2      216.21      195.26      5.28 o 
   6   2   2      602.35      601.55     15.18 o 
   7   2   2        0.32        1.27      1.00 o 
   8   2   2       40.98       39.16      2.71 o 
   9   2   2       22.05       28.02      2.57 o 
  -8   3   2        0.02        1.89      1.15 o 
  -7   3   2        2.88        2.64      1.06 o 
  -6   3   2        6.30        4.05      1.17 o 
  -5   3   2        9.99        8.64      0.61 o 
  -4   3   2       13.46       14.14      0.66 o 
  -3   3   2       86.03       82.18      1.96 o 
  -2   3   2        0.77        0.79      0.18 o 
  -1   3   2      404.29      380.26      9.88 o 
   0   3   2     1086.29     1431.01    121.88 o 
   1   3   2       90.72       90.75      2.44 o 
   2   3   2       40.69       38.20      1.23 o 
   3   3   2       79.38       86.36      3.14 o 
   4   3   2       22.17       22.31      1.02 o 
   5   3   2      149.04      154.16      4.31 o 
   6   3   2      209.45      205.12      5.63 o 
   7   3   2       10.40        9.76      1.47 o 
   8   3   2       35.98       36.10      2.60 o 
  -8   4   2        2.98        4.11      1.29 o 
  -7   4   2        4.88        6.06      1.26 o 
  -6   4   2       10.70       11.19      0.89 o 
  -5   4   2        0.05        0.43      0.40 o 
  -4   4   2       17.15       20.03      0.82 o 
  -3   4   2      105.36      106.83      2.50 o 
  -2   4   2      445.00      462.39     12.10 o 
  -1   4   2        9.01       10.55      0.73 o 
   0   4   2      562.63      827.49     30.39 o 
   1   4   2        7.72        4.95      0.42 o 
   2   4   2       34.63       28.64      1.36 o 
   3   4   2       53.63       54.68      1.78 o 
   4   4   2        0.37        0.06      0.39 o 
   5   4   2        0.63       -0.09      0.47 o 
   6   4   2        2.98        2.73      1.04 o 
   7   4   2       10.17       10.38      1.47 o 
   8   4   2        4.48        5.26      1.40 o 
  -6   5   2        0.48        0.06      0.64 o 
  -5   5   2        1.84        0.78      0.49 o 
  -4   5   2        1.05        0.56      0.37 o 
  -3   5   2        1.56        1.21      0.47 o 
  -2   5   2      174.61      171.52      4.91 o 
  -1   5   2      213.09      217.67      8.76 o 
   0   5   2     1259.32     1576.54     38.51 o 
   1   5   2      575.84      537.58     13.39 o 
   2   5   2        5.80        5.69      0.97 o 
   3   5   2      261.29      239.04      6.27 o 
   4   5   2       22.04       20.61      1.06 o 
   5   5   2       14.84       14.55      0.97 o 
   6   5   2       27.24       26.98      2.02 o 
   7   5   2        0.00       -0.80      0.95 o 
   8   5   2        3.27        3.99      1.35 o 
  -6   6   2        9.97       10.85      1.15 o 
  -5   6   2        0.56        0.16      0.66 o 
  -4   6   2       42.50       44.95      1.92 o 
  -3   6   2        0.49        0.08      0.62 o 
  -2   6   2       75.44       93.53      4.61 o 
  -1   6   2      330.36      326.68     12.84 o 
   0   6   2      209.74      259.15      8.06 o 
   1   6   2      147.75      138.84      3.83 o 
   2   6   2       13.51       15.07      0.84 o 
   3   6   2       39.44       38.30      1.47 o 
   4   6   2       90.77       95.92      2.95 o 
   5   6   2        0.08        0.29      0.54 o 
   6   6   2        4.70        4.59      1.18 o 
   7   6   2        5.95        4.68      1.31 o 
   8   6   2        0.32       -0.46      1.04 o 
  -6   7   2        5.87        5.32      1.89 o 
  -5   7   2        4.66        3.55      1.69 o 
  -4   7   2        6.85        7.28      1.75 o 
  -3   7   2        0.36        1.64      1.35 o 
  -2   7   2        0.03       -1.40      1.02 o 
  -1   7   2      230.12      239.61      9.91 o 
   0   7   2       39.16       40.25      1.55 o 
   1   7   2       43.17       45.80      1.68 o 
   2   7   2        0.83        1.73      0.48 o 
   3   7   2        3.32        1.98      0.52 o 
   4   7   2        0.78       -0.05      0.58 o 
   5   7   2       22.69       20.12      1.24 o 
   6   7   2        6.39        6.88      1.38 o 
   7   7   2        0.09       -1.29      1.06 o 
  -6   8   2       10.08        7.43      2.28 o 
  -5   8   2        0.06        0.27      1.66 o 
  -4   8   2       11.63       10.67      2.17 o 
  -3   8   2        1.64       -0.60      1.49 o 
  -2   8   2       81.09       85.84      4.75 o 
  -1   8   2        3.74        1.82      1.40 o 
   0   8   2      228.91      266.73     10.96 o 
   1   8   2        0.18        0.49      1.07 o 
   2   8   2        8.50        7.01      0.77 o 
   3   8   2       14.45       13.15      1.00 o 
   4   8   2        6.93        5.25      0.83 o 
   5   8   2        0.97        1.98      1.00 o 
   6   8   2        0.47       -0.35      1.00 o 
   7   8   2        0.41        0.02      1.20 o 
  -5   9   2        0.16       -2.51      1.68 o 
  -4   9   2        0.02       -2.43      1.62 o 
  -3   9   2        1.84        0.80      1.66 o 
  -2   9   2        1.29        2.09      1.78 o 
  -1   9   2      172.56      159.98      7.47 o 
   0   9   2        1.19       -0.25      1.37 o 
   1   9   2       71.31       65.53      3.84 o 
   2   9   2       19.91       16.44      1.86 o 
   3   9   2        5.90        6.77      1.44 o 
   4   9   2        6.89        5.05      0.88 o 
   5   9   2        4.81        5.92      1.27 o 
   6   9   2        4.57        2.60      1.24 o 
  -4  10   2        0.95        0.05      1.73 o 
  -3  10   2        0.46        0.86      1.71 o 
  -2  10   2        0.42       -0.05      1.51 o 
  -1  10   2       29.21       26.75      2.77 o 
   0  10   2        9.53        7.68      1.89 o 
   1  10   2       30.10       28.11      2.57 o 
   2  10   2       25.72       24.49      2.29 o 
   3  10   2        1.34        0.89      1.13 o 
   4  10   2       19.57       20.21      2.11 o 
  -3  11   2        0.86        2.28      1.80 o 
  -2  11   2        4.54        5.21      1.82 o 
  -1  11   2        1.84        2.48      1.71 o 
   0  11   2        0.25        0.62      1.51 o 
   1  11   2        0.82        1.13      1.33 o 
   2  11   2        1.41        0.62      1.20 o 
   3  11   2        4.31        6.01      1.58 o 
   0  12   2        0.43        1.40      1.62 o 
   1  12   2        0.18        1.49      1.53 o 
  -3 -11   3        7.34        8.92      1.60 o 
  -2 -11   3        0.20        1.07      1.09 o 
  -1 -11   3        0.60        2.37      2.24 o 
   0 -11   3        0.07       -0.11      1.02 o 
   1 -11   3        2.83        5.00      1.24 o 
  -4 -10   3        0.63       -0.20      0.98 o 
  -3 -10   3        4.13        7.56      1.46 o 
  -2 -10   3        4.22        6.28      1.35 o 
  -1 -10   3        4.18        5.16      1.13 o 
   0 -10   3       18.33       25.30      1.80 o 
   1 -10   3       14.03       19.16      1.69 o 
   2 -10   3        1.35        0.38      1.67 o 
   3 -10   3        1.91       -1.66      1.67 o 
  -5  -9   3       15.37       10.12      1.69 o 
  -4  -9   3        1.51        2.20      1.13 o 
  -3  -9   3       17.78       20.72      1.91 o 
  -2  -9   3       35.12       29.34      1.70 o 
  -1  -9   3        2.15        1.23      0.91 o 
   0  -9   3       23.04       26.62      1.73 o 
   1  -9   3        1.39        1.75      1.67 o 
   2  -9   3        0.59       -1.97      1.42 o 
   3  -9   3       10.52        8.17      2.00 o 
   4  -9   3        0.00       -1.20      1.38 o 
  -6  -8   3       24.21       21.37      2.18 o 
  -5  -8   3        0.11        1.40      1.07 o 
  -4  -8   3       95.60       80.45      4.02 o 
  -3  -8   3       28.45       30.86      2.29 o 
  -2  -8   3        3.10        1.44      1.16 o 
  -1  -8   3        0.63        0.06      0.74 o 
   0  -8   3       39.61       52.54      2.28 o 
   1  -8   3       32.51       32.28      2.84 o 
   2  -8   3        1.33        1.47      1.42 o 
   3  -8   3        3.93        4.30      1.69 o 
   4  -8   3        2.66        1.27      1.51 o 
   5  -8   3        0.04        0.71      1.46 o 
  -7  -7   3        5.42        2.80      1.31 o 
  -6  -7   3        2.70        3.02      1.24 o 
  -5  -7   3        9.18       10.41      1.51 o 
  -4  -7   3        0.67        0.13      0.89 o 
  -3  -7   3        4.24        3.19      1.07 o 
  -2  -7   3       17.53       19.19      1.25 o 
  -1  -7   3        6.38        7.96      1.41 o 
   0  -7   3        7.03        7.05      0.96 o 
   1  -7   3        8.85       11.03      1.80 o 
   2  -7   3       13.99       13.42      2.02 o 
   3  -7   3       42.18       39.47      3.00 o 
   4  -7   3        0.23       -0.04      1.26 o 
   5  -7   3        8.30        4.42      1.60 o 
   6  -7   3        5.99        5.26      1.77 o 
  -7  -6   3       27.88       26.05      2.29 o 
  -6  -6   3        0.19       -1.23      0.82 o 
  -5  -6   3       28.98       26.73      2.04 o 
  -4  -6   3       30.09       29.19      2.04 o 
  -3  -6   3        0.13       -0.62      0.58 o 
  -2  -6   3       99.57       91.99      2.88 o 
  -1  -6   3        0.38        1.95      1.11 o 
   0  -6   3      225.99      392.11     10.24 o 
   1  -6   3        9.55        7.61      1.40 o 
   2  -6   3        0.60        0.76      1.04 o 
   3  -6   3       26.61       26.27      2.28 o 
   4  -6   3        1.28        1.55      1.13 o 
   5  -6   3       14.84       12.11      1.88 o 
   6  -6   3       16.16       14.49      2.09 o 
   7  -6   3        0.09        0.66      1.46 o 
  -8  -5   3        2.12        1.17      1.47 o 
  -7  -5   3       12.49       12.60      1.75 o 
  -6  -5   3        0.38        0.86      1.00 o 
  -5  -5   3       16.55       16.28      1.58 o 
  -4  -5   3       52.06       49.85      2.66 o 
  -3  -5   3       33.93       30.86      1.89 o 
  -2  -5   3       66.35       65.97      2.14 o 
  -1  -5   3       78.84       71.36      2.30 o 
   0  -5   3       31.07       40.15      2.37 o 
   1  -5   3       65.99      104.62      4.72 o 
   2  -5   3       20.44       23.47      1.84 o 
   3  -5   3        4.13        3.73      1.04 o 
   4  -5   3        0.75        0.15      0.86 o 
   5  -5   3        2.52        0.33      0.98 o 
   6  -5   3        1.22        0.64      1.07 o 
   7  -5   3        0.01       -1.64      1.09 o 
  -8  -4   3        0.53       -0.11      1.26 o 
  -7  -4   3        0.28       -0.46      0.97 o 
  -6  -4   3        4.98        6.55      1.29 o 
  -5  -4   3        0.00       -0.27      0.71 o 
  -4  -4   3       18.21       22.48      1.64 o 
  -3  -4   3       82.63       81.11      2.40 o 
  -2  -4   3      267.19      264.04      6.85 o 
  -1  -4   3      148.26      134.32      3.73 o 
   0  -4   3      595.28      960.30     35.23 o 
   2  -4   3       78.47       61.39      3.06 o 
   3  -4   3       17.98       15.60      1.47 o 
   4  -4   3        3.40        2.99      0.95 o 
   5  -4   3        1.97        1.13      0.89 o 
   6  -4   3       18.05       16.70      1.86 o 
   7  -4   3        1.51        1.45      0.77 o 
   8  -4   3        0.18        0.79      0.91 o 
  -8  -3   3        0.79       -1.49      1.06 o 
  -7  -3   3       15.10       14.29      1.75 o 
  -6  -3   3        1.45        1.33      0.93 o 
  -5  -3   3       26.44       26.75      1.84 o 
  -4  -3   3       28.33       23.98      1.60 o 
  -3  -3   3        8.39        8.12      0.91 o 
  -2  -3   3       28.81       31.17      1.11 o 
  -1  -3   3        3.41        3.67      0.42 o 
   0  -3   3      635.57      755.79     27.68 o 
   1  -3   3      277.12      250.28      9.60 o 
   2  -3   3      291.92      265.58     10.23 o 
   3  -3   3       77.55       69.17      3.30 o 
   4  -3   3       14.69       13.04      1.37 o 
   5  -3   3       98.02       96.80      4.42 o 
   6  -3   3        1.56        0.85      0.62 o 
   7  -3   3       55.79       54.01      2.21 o 
   8  -3   3        1.09        0.76      0.76 o 
  -8  -2   3        1.64       -0.95      1.15 o 
  -7  -2   3       17.67       17.90      1.20 o 
  -6  -2   3       10.67       10.94      1.38 o 
  -5  -2   3        0.12        1.20      0.73 o 
  -4  -2   3      145.35      132.73      5.13 o 
  -3  -2   3       55.69       59.94      2.62 o 
  -2  -2   3      312.04      294.24     10.21 o 
  -1  -2   3       21.55       20.10      0.92 o 
   0  -2   3      457.18      506.30     18.59 o 
   1  -2   3       20.23       13.34      1.16 o 
   2  -2   3      404.61      381.19      9.17 o 
   3  -2   3      157.48      148.52      3.17 o 
   4  -2   3        0.70        1.70      0.35 o 
   5  -2   3       50.16       50.36      1.85 o 
   6  -2   3       49.10       47.35      1.90 o 
   7  -2   3       30.86       30.85      1.59 o 
   8  -2   3        0.35        0.46      1.07 o 
  -8  -1   3        1.88        2.09      1.24 o 
  -7  -1   3       16.04       17.49      2.20 o 
  -6  -1   3       43.59       37.57      2.29 o 
  -5  -1   3        2.54        2.48      0.49 o 
  -4  -1   3       36.26       33.43      1.80 o 
  -3  -1   3      136.00      123.59      4.62 o 
  -2  -1   3       21.79       16.53      0.97 o 
  -1  -1   3     1495.58     1353.27     32.99 o 
   0  -1   3      246.71      263.27      9.74 o 
   1  -1   3     1080.40      971.82     35.30 o 
   2  -1   3      440.72      406.87     10.15 o 
   3  -1   3      802.73      733.04     15.05 o 
   4  -1   3        5.42        4.28      0.40 o 
   5  -1   3        7.20        6.58      0.53 o 
   6  -1   3      114.77      119.35      2.85 o 
   7  -1   3        8.92        8.25      0.98 o 
   8  -1   3        0.38       -1.40      0.97 o 
  -8   0   3        0.72        3.62      1.38 o 
  -7   0   3        0.41       -0.28      1.16 o 
  -6   0   3        0.14       -0.77      0.60 o 
  -5   0   3        6.38        4.30      0.61 o 
  -4   0   3      179.17      180.52      4.79 o 
  -3   0   3       47.07       43.38      1.39 o 
  -2   0   3      427.28      360.62     12.20 o 
  -1   0   3       26.74       31.90      0.95 o 
   0   0   3      329.34      303.11     11.16 o 
   1   0   3       20.95       16.80      0.95 o 
   2   0   3      517.22      461.10     11.43 o 
   3   0   3      283.83      271.68      6.96 o 
   4   0   3        1.23        0.94      0.41 o 
   5   0   3        1.03        1.24      0.49 o 
   6   0   3        5.70        7.71      0.67 o 
   7   0   3       23.31       20.88      1.03 o 
   8   0   3        1.37        1.42      1.13 o 
  -8   1   3        2.07        3.06      1.20 o 
  -7   1   3       50.02       57.92      3.13 o 
  -6   1   3       57.23       58.43      2.07 o 
  -5   1   3       18.98       21.21      1.85 o 
  -4   1   3       80.94       76.06      1.86 o 
  -3   1   3       44.17       48.72      1.25 o 
  -2   1   3       26.74       23.67      0.68 o 
  -1   1   3       12.83       11.47      0.74 o 
   0   1   3      322.77      365.74     10.32 o 
   1   1   3      167.39      155.04      4.57 o 
   2   1   3      154.53      150.08      6.06 o 
   3   1   3      449.26      417.06     10.46 o 
   4   1   3       13.55       10.03      0.75 o 
   5   1   3       97.19       88.54      2.73 o 
   6   1   3      141.52      131.79      3.92 o 
   7   1   3        5.42        5.07      1.32 o 
   8   1   3        1.45        2.53      1.20 o 
  -8   2   3        0.39        0.87      1.17 o 
  -7   2   3        6.50       11.38      1.47 o 
  -6   2   3        0.08       -0.18      0.86 o 
  -5   2   3      126.18      123.02      3.50 o 
  -4   2   3      124.69      128.40      2.92 o 
  -3   2   3      276.39      260.79      5.49 o 
  -2   2   3       41.46       41.76      1.06 o 
  -1   2   3       71.25       71.61      2.59 o 
   0   2   3       29.73       43.05      4.58 o 
   1   2   3      266.23      242.78     10.31 o 
   2   2   3       42.11       39.94      1.84 o 
   3   2   3      655.69      610.15     15.12 o 
   4   2   3        9.72       11.16      1.15 o 
   5   2   3       73.31       75.34      3.36 o 
   6   2   3      298.25      298.68      7.93 o 
   7   2   3        0.95        1.18      1.02 o 
   8   2   3       24.13       24.94      2.24 o 
  -8   3   3        2.42        4.53      1.27 o 
  -7   3   3       69.78       78.38      3.71 o 
  -6   3   3        9.56       10.69      0.88 o 
  -5   3   3       77.44       78.67      2.06 o 
  -4   3   3       16.77       15.35      0.71 o 
  -3   3   3      180.77      186.56      4.05 o 
  -2   3   3       22.07       17.01      0.59 o 
  -1   3   3      750.31      722.36     18.48 o 
   0   3   3      408.95      454.67     34.83 o 
   1   3   3      388.08      383.29     11.52 o 
   2   3   3       12.78       11.88      2.28 o 
   3   3   3        0.08        0.20      0.31 o 
   4   3   3       74.11       78.70      2.41 o 
   5   3   3        0.76        0.70      0.62 o 
   6   3   3        0.04        0.69      0.64 o 
   7   3   3        1.99        3.22      1.13 o 
   8   3   3       45.41       44.66      2.95 o 
  -6   4   3        3.49        1.97      0.66 o 
  -5   4   3       83.35       88.70      2.29 o 
  -4   4   3        4.27        3.25      0.47 o 
  -3   4   3      137.73      133.13      3.02 o 
  -2   4   3       50.43       55.68      1.90 o 
  -1   4   3        5.55        4.24      0.50 o 
   0   4   3      378.37      512.67     31.42 o 
   1   4   3        8.34        8.31      0.51 o 
   2   4   3       34.86       28.00      1.08 o 
   3   4   3       12.51       13.62      0.80 o 
   4   4   3        4.95        3.84      0.57 o 
   5   4   3        4.55        5.51      0.70 o 
   6   4   3      123.42      125.96      3.80 o 
   7   4   3        9.08        6.83      1.35 o 
   8   4   3        0.88        0.51      1.09 o 
  -6   5   3        4.56        5.01      1.06 o 
  -5   5   3       18.91       17.61      2.67 o 
  -4   5   3       28.91       31.60      1.11 o 
  -3   5   3       85.94       84.61      2.79 o 
  -2   5   3      113.32      126.18      4.95 o 
  -1   5   3      201.38      209.34      5.80 o 
   0   5   3      270.75      327.07     12.56 o 
   1   5   3      211.98      206.17     10.52 o 
   2   5   3      188.54      174.01      6.75 o 
   3   5   3       25.61       23.93      1.09 o 
   4   5   3        2.55        2.43      0.56 o 
   5   5   3       31.86       32.00      1.45 o 
   6   5   3       17.80       18.27      1.20 o 
   7   5   3        2.26       -0.24      1.09 o 
   8   5   3        2.26        1.62      1.18 o 
  -6   6   3        0.02       -0.13      0.80 o 
  -5   6   3       33.39       36.59      1.81 o 
  -4   6   3        1.99        1.16      0.62 o 
  -3   6   3       12.40       10.61      0.99 o 
  -2   6   3       30.20       28.00      1.39 o 
  -1   6   3       28.77       27.62      2.09 o 
   0   6   3      259.85      264.35      6.81 o 
   1   6   3       80.31       70.09      4.11 o 
   2   6   3        9.97       12.99      0.81 o 
   3   6   3       96.06       94.55      2.86 o 
   4   6   3        1.01        1.27      0.55 o 
   5   6   3      159.61      164.25      4.73 o 
   6   6   3       40.42       42.71      2.68 o 
   7   6   3        4.59        4.15      1.31 o 
   8   6   3        1.15        1.44      1.26 o 
  -6   7   3       28.96       38.21      2.09 o 
  -5   7   3       15.80       19.50      1.49 o 
  -4   7   3       76.92       86.94      3.12 o 
  -3   7   3       39.05       40.09      2.60 o 
  -2   7   3      134.38      137.24      6.30 o 
  -1   7   3        7.51        9.01      1.51 o 
   0   7   3       64.72       67.67      3.62 o 
   1   7   3       12.49        9.58      1.44 o 
   2   7   3      150.19      148.88      4.18 o 
   3   7   3       38.35       40.53      1.60 o 
   4   7   3       27.30       29.32      1.41 o 
   5   7   3       37.35       39.01      1.76 o 
   6   7   3       13.09       12.40      1.60 o 
   7   7   3        6.40        7.16      1.51 o 
  -6   8   3        3.29        4.99      2.09 o 
  -5   8   3       13.72       16.80      2.51 o 
  -4   8   3       29.18       29.88      2.88 o 
  -3   8   3       31.62       37.78      3.04 o 
  -2   8   3        3.27        2.13      1.40 o 
  -1   8   3      219.62      228.85      9.70 o 
   0   8   3       26.05       22.14      2.28 o 
   1   8   3       22.07       19.46      2.04 o 
   2   8   3        7.41        7.92      1.42 o 
   3   8   3        3.44        1.47      1.00 o 
   4   8   3        2.62        2.97      0.74 o 
   5   8   3        6.49        7.24      1.30 o 
   6   8   3        4.47        5.83      1.31 o 
   7   8   3        0.89       -0.16      1.18 o 
  -5   9   3        0.82       -1.95      1.62 o 
  -4   9   3       17.19       21.61      2.79 o 
  -3   9   3        0.11        2.49      1.67 o 
  -2   9   3        6.34        7.05      1.82 o 
  -1   9   3        4.28        3.35      1.55 o 
   0   9   3        0.90       -0.58      1.37 o 
   1   9   3        3.85        1.00      1.38 o 
   2   9   3       18.69       15.66      1.88 o 
   3   9   3        1.42        1.53      1.09 o 
   4   9   3       11.44       10.87      1.67 o 
   5   9   3        4.32        6.28      1.58 o 
   6   9   3        1.04        1.58      1.20 o 
  -4  10   3        1.30        1.98      1.73 o 
  -3  10   3        0.58        0.25      1.57 o 
  -2  10   3        4.55        3.84      1.64 o 
  -1  10   3       13.56       10.76      2.11 o 
   0  10   3        0.39       -0.53      1.33 o 
   1  10   3        9.40        9.45      1.80 o 
   2  10   3        1.03        2.00      1.26 o 
   3  10   3       31.38       32.17      2.51 o 
   4  10   3        2.09        3.90      1.37 o 
  -2  11   3        0.01        2.68      1.62 o 
   0  11   3       11.62        6.83      1.88 o 
   1  11   3        1.36        1.66      1.38 o 
   2  11   3        7.87        7.08      1.67 o 
   3  11   3       15.66       10.83      1.78 o 
   4  11   3        0.78        2.28      1.29 o 
   1  12   3        0.22       -0.98      1.33 o 
  -1 -11   4        4.19        5.55      1.77 o 
   0 -11   4        0.03       -1.46      0.98 o 
  -4 -10   4        0.01        1.07      1.09 o 
  -3 -10   4       14.87       16.17      1.98 o 
  -2 -10   4        4.31        2.86      1.24 o 
  -1 -10   4        0.04        0.25      0.90 o 
   0 -10   4        0.59        0.29      0.95 o 
   1 -10   4        0.10       -0.07      0.99 o 
   2 -10   4        4.86        2.82      1.93 o 
   3 -10   4        1.52        0.27      1.77 o 
  -5  -9   4       26.45       26.04      2.39 o 
  -4  -9   4        8.19        6.28      1.42 o 
  -3  -9   4       40.18       43.61      2.90 o 
  -2  -9   4       38.88       39.44      2.75 o 
  -1  -9   4        3.49        5.09      1.10 o 
   0  -9   4       17.72       18.97      1.61 o 
   1  -9   4        7.93        9.15      1.29 o 
   2  -9   4        5.04        4.53      1.78 o 
   3  -9   4        1.00        1.31      1.62 o 
   4  -9   4        0.82        0.56      1.60 o 
  -6  -8   4        6.74        6.92      1.60 o 
  -5  -8   4       29.03       25.43      2.29 o 
  -4  -8   4        6.40        8.47      1.47 o 
  -3  -8   4       95.12       92.09      4.46 o 
  -2  -8   4        6.93        3.48      1.22 o 
  -1  -8   4       74.73       75.14      2.87 o 
   0  -8   4       40.37       43.16      2.13 o 
   2  -8   4       52.17       39.71      3.19 o 
   3  -8   4        1.76       -0.47      1.44 o 
   4  -8   4        5.13        3.22      1.62 o 
   5  -8   4        0.52       -0.58      1.37 o 
  -6  -7   4       12.60       11.93      1.80 o 
  -4  -7   4       27.53       37.25      2.60 o 
  -3  -7   4      150.52      144.49      6.10 o 
  -2  -7   4      269.78      264.71      7.24 o 
  -1  -7   4        1.05        1.01      0.80 o 
   0  -7   4      274.65      375.02     10.02 o 
   1  -7   4        8.92       13.02      1.95 o 
   2  -7   4        7.05        6.86      1.67 o 
   3  -7   4        5.41        5.88      1.64 o 
   4  -7   4        6.37        3.04      1.53 o 
   5  -7   4        5.79        2.73      1.55 o 
   6  -7   4        4.79        2.93      1.58 o 
  -7  -6   4        0.44        0.15      1.24 o 
  -6  -6   4       10.14       10.63      1.69 o 
  -5  -6   4       58.23       57.44      3.30 o 
  -4  -6   4        5.86        7.14      1.24 o 
  -3  -6   4      267.71      260.75      9.78 o 
  -2  -6   4        0.22       -0.34      0.80 o 
  -1  -6   4      104.99      104.67      4.04 o 
   0  -6   4       50.67       75.13      2.63 o 
   2  -6   4        2.46        1.26      1.18 o 
   3  -6   4        0.05       -0.60      1.17 o 
   4  -6   4        0.59       -0.15      1.07 o 
   5  -6   4        5.06        4.79      1.47 o 
   6  -6   4        0.28       -0.80      1.20 o 
  -7  -5   4       15.11       15.55      2.04 o 
  -6  -5   4        7.68        7.63      1.46 o 
  -5  -5   4       73.14       78.14      3.82 o 
  -4  -5   4       89.12       93.60      4.24 o 
  -3  -5   4      140.97      125.19      5.17 o 
  -2  -5   4        0.56        0.80      0.47 o 
  -1  -5   4      120.33      114.73      3.41 o 
   0  -5   4       37.86       53.05      2.88 o 
   2  -5   4      174.20      158.67      6.74 o 
   3  -5   4       75.58       62.72      3.40 o 
   4  -5   4        7.26        6.65      1.35 o 
   5  -5   4        6.21        6.34      1.38 o 
   6  -5   4        0.71        0.25      1.07 o 
   7  -5   4        2.63        1.89      1.37 o 
  -8  -4   4        3.40        5.39      1.60 o 
  -7  -4   4        4.37        4.82      1.38 o 
  -6  -4   4        6.50        5.55      1.33 o 
  -5  -4   4       30.61       32.01      2.22 o 
  -4  -4   4       24.34       30.22      2.00 o 
  -3  -4   4      140.98      143.18      5.63 o 
  -2  -4   4      147.34      150.74      4.16 o 
  -1  -4   4      101.62       99.27      2.93 o 
   0  -4   4      908.02     1188.53     43.43 o 
   2  -4   4      166.34      161.37      6.66 o 
   3  -4   4       26.44       21.01      1.71 o 
   4  -4   4       24.16       24.12      1.93 o 
   5  -4   4        6.69        5.81      1.22 o 
   6  -4   4        3.51        1.97      1.11 o 
   7  -4   4        1.79        3.82      1.40 o 
  -8  -3   4        3.52        4.59      1.49 o 
  -7  -3   4        7.01        5.97      1.40 o 
  -6  -3   4       20.59       18.86      1.78 o 
  -5  -3   4       15.93       13.07      1.40 o 
  -4  -3   4       40.93       40.06      2.20 o 
  -3  -3   4       30.21       27.77      1.71 o 
  -2  -3   4      294.63      278.99      7.17 o 
  -1  -3   4        4.44        8.95      0.63 o 
   0  -3   4        6.34        4.64      0.76 o 
   1  -3   4       43.20       47.23      2.35 o 
   2  -3   4      405.59      353.05     13.46 o 
   3  -3   4       54.31       42.51      2.40 o 
   4  -3   4      125.78      118.14      5.24 o 
   5  -3   4        5.22        4.62      1.09 o 
   6  -3   4        0.39       -0.37      0.63 o 
   7  -3   4        0.40        0.23      0.70 o 
   8  -3   4        2.56        2.71      0.89 o 
  -8  -2   4        3.05        3.53      1.44 o 
  -7  -2   4       21.32       21.91      1.35 o 
  -6  -2   4        2.85        2.42      0.86 o 
  -5  -2   4       78.28       73.14      3.37 o 
  -4  -2   4       49.09       46.68      2.33 o 
  -3  -2   4      212.39      218.86      7.90 o 
  -2  -2   4      120.05      122.95      4.64 o 
  -1  -2   4      634.16      658.00     16.27 o 
   0  -2   4      515.60      573.90     13.49 o 
   1  -2   4       82.21      125.80     18.27 o 
   2  -2   4        4.10        3.72      0.46 o 
   3  -2   4      250.63      242.09      6.09 o 
   4  -2   4       11.95       12.56      0.68 o 
   5  -2   4       50.34       46.40      1.42 o 
   6  -2   4        2.62        2.09      0.65 o 
   7  -2   4        1.69        2.46      0.97 o 
   8  -2   4        0.00       -1.04      0.69 o 
  -8  -1   4       16.72       20.99      2.15 o 
  -7  -1   4        0.78       -0.63      0.92 o 
  -6  -1   4       29.16       25.24      1.97 o 
  -5  -1   4       71.38       78.66      2.51 o 
  -4  -1   4       33.81       28.69      1.68 o 
  -3  -1   4        4.68        6.04      0.73 o 
  -2  -1   4       88.43       89.65      3.46 o 
  -1  -1   4       20.04       27.41      0.91 o 
   0  -1   4       14.32       19.10      1.04 o 
   1  -1   4        0.06        0.33      0.35 o 
   2  -1   4        6.88        6.12      0.75 o 
   3  -1   4        0.64        0.71      0.47 o 
   4  -1   4       13.48       10.08      0.58 o 
   5  -1   4        4.43        3.98      0.47 o 
   6  -1   4       18.89       17.47      0.98 o 
   7  -1   4        0.12        0.24      0.45 o 
   8  -1   4        0.61        1.14      0.73 o 
  -8   0   4        2.49        2.35      1.24 o 
  -7   0   4        4.07        3.08      1.59 o 
  -6   0   4        4.94        2.90      1.21 o 
  -5   0   4       47.63       49.52      2.98 o 
  -4   0   4       81.13       79.90      3.10 o 
  -3   0   4       19.24       19.51      0.87 o 
  -2   0   4      232.33      222.96      4.68 o 
  -1   0   4      236.21      235.00      5.92 o 
   0   0   4        9.13        9.05      0.66 o 
   1   0   4        1.36        1.06      0.38 o 
   2   0   4       14.04       16.96      1.56 o 
   3   0   4        6.09       10.85      0.65 o 
   4   0   4        5.07        4.37      0.55 o 
   5   0   4       27.79       28.55      1.29 o 
   6   0   4       80.93       76.72      2.03 o 
   7   0   4       10.87       10.17      0.78 o 
   8   0   4        0.38        0.44      1.02 o 
  -8   1   4        0.49       -0.76      1.09 o 
  -7   1   4        0.01       -0.39      0.49 o 
  -6   1   4        5.35        5.28      1.02 o 
  -5   1   4        3.74        2.61      0.52 o 
  -4   1   4       32.24       35.85      1.56 o 
  -3   1   4       24.83       27.63      0.83 o 
  -2   1   4        0.16       -0.26      0.28 o 
  -1   1   4       64.50       65.89      1.51 o 
   0   1   4       23.20       23.46      1.07 o 
   1   1   4      327.73      328.14     12.44 o 
   2   1   4        1.96        3.01      0.51 o 
   3   1   4      155.05      158.12      4.24 o 
   4   1   4       31.40       27.37      1.16 o 
   5   1   4       33.55       30.55      1.88 o 
   6   1   4        0.53       -0.46      0.59 o 
   7   1   4       44.39       40.34      1.82 o 
   8   1   4        0.05       -0.31      1.04 o 
  -8   2   4        0.10       -0.46      0.97 o 
  -7   2   4        1.85        2.04      1.31 o 
  -6   2   4        0.85        0.54      0.70 o 
  -5   2   4       81.24       85.44      2.61 o 
  -4   2   4      117.54      119.09      2.74 o 
  -3   2   4       58.48       60.69      1.52 o 
  -2   2   4      798.48      766.91     15.51 o 
  -1   2   4       39.04       38.04      1.27 o 
   0   2   4      383.75      441.28     24.32 o 
   1   2   4       17.43       20.50      0.59 o 
   2   2   4      867.25      888.13     17.89 o 
   3   2   4        6.70        6.59      0.81 o 
   4   2   4       74.48       72.31      2.27 o 
   5   2   4        0.97        1.08      0.52 o 
   6   2   4       12.94       14.17      1.11 o 
   7   2   4        0.34       -0.74      0.69 o 
   8   2   4        8.16       13.22      1.75 o 
  -7   3   4       10.62       15.26      1.58 o 
  -6   3   4       20.69       20.80      1.42 o 
  -5   3   4        0.04        0.08      0.66 o 
  -4   3   4      105.88      108.34      2.56 o 
  -3   3   4      222.38      221.93      4.75 o 
  -2   3   4       19.21       18.57      1.01 o 
  -1   3   4      705.27      687.14     20.30 o 
   0   3   4      205.55      215.15      6.32 o 
   1   3   4      235.20      293.33     14.56 o 
   2   3   4       54.56       46.86      1.48 o 
   3   3   4       15.36       12.87      0.77 o 
   4   3   4        1.60        1.69      0.49 o 
   5   3   4      122.15      122.05      3.59 o 
   6   3   4       72.23       68.93      2.41 o 
   7   3   4       71.06       68.06      2.50 o 
   8   3   4        5.31        4.88      1.47 o 
  -7   4   4        0.69        0.78      0.78 o 
  -6   4   4        5.04        4.22      0.95 o 
  -5   4   4      120.50      126.90      5.41 o 
  -4   4   4       83.89       91.64      2.94 o 
  -3   4   4      260.01      269.42      5.72 o 
  -2   4   4      175.91      190.55      5.30 o 
  -1   4   4      214.40      209.86      5.73 o 
   0   4   4       13.39       15.29      1.54 o 
   1   4   4      405.09      414.21     10.82 o 
   2   4   4       28.50       26.50      1.65 o 
   3   4   4      225.48      205.64      5.45 o 
   4   4   4        6.83        9.20      0.76 o 
   5   4   4       19.16       20.44      1.45 o 
   6   4   4        7.15        9.99      1.00 o 
   7   4   4       34.28       35.36      2.51 o 
   8   4   4        1.00        2.42      1.20 o 
  -7   5   4       20.57       24.32      2.08 o 
  -6   5   4       21.29       21.16      1.95 o 
  -5   5   4       10.23        9.75      0.96 o 
  -4   5   4       24.33       23.10      1.30 o 
  -3   5   4        4.47        5.97      0.71 o 
  -2   5   4       16.24       19.57      1.08 o 
  -1   5   4       63.60       63.51      2.15 o 
   0   5   4       31.86       45.30      1.66 o 
   1   5   4       14.93       13.95      0.89 o 
   2   5   4      212.98      219.17      5.91 o 
   3   5   4        0.95        0.88      0.62 o 
   4   5   4        7.43        8.35      0.80 o 
   5   5   4       10.48       13.07      1.50 o 
   6   5   4       29.68       29.85      1.56 o 
   7   5   4        1.61        1.17      1.09 o 
   8   5   4        3.22        2.69      1.27 o 
  -7   6   4        0.99       -0.09      0.89 o 
  -6   6   4        0.09        0.89      0.97 o 
  -5   6   4       18.55       22.32      1.43 o 
  -4   6   4       73.22       77.55      2.77 o 
  -3   6   4        0.79        1.66      0.59 o 
  -2   6   4       63.59       58.89      2.18 o 
  -1   6   4      316.81      329.96      8.95 o 
   0   6   4        6.13        5.17      1.06 o 
   1   6   4       83.18       84.13      3.99 o 
   2   6   4       85.93       79.75      2.42 o 
   3   6   4        0.06       -0.23      0.43 o 
   4   6   4       29.54       31.18      1.43 o 
   5   6   4        6.49        8.74      1.52 o 
   6   6   4        7.84        9.52      1.04 o 
   7   6   4        1.40        0.93      1.15 o 
   8   6   4        0.03        0.58      1.22 o 
  -6   7   4        8.24        7.76      1.42 o 
  -5   7   4       27.95       33.62      1.85 o 
  -4   7   4        2.57        3.23      1.95 o 
  -3   7   4      104.06      109.82      3.61 o 
  -2   7   4       18.47       17.53      1.35 o 
  -1   7   4       22.94       22.65      2.08 o 
   0   7   4        0.59        0.05      0.95 o 
   1   7   4       20.51       18.10      1.82 o 
   2   7   4       61.67       52.65      2.99 o 
   3   7   4       33.81       32.81      2.28 o 
   4   7   4       12.26       13.57      1.30 o 
   5   7   4        0.78        3.29      0.83 o 
   6   7   4        0.10       -0.67      0.77 o 
   7   7   4        3.26        1.84      1.20 o 
  -5   8   4       12.57       11.59      1.29 o 
  -4   8   4       70.43       78.62      3.60 o 
  -3   8   4        0.00        1.26      1.35 o 
  -2   8   4      208.85      225.25      9.67 o 
  -1   8   4       85.36       80.75      4.37 o 
   0   8   4      360.58      387.68     15.31 o 
   1   8   4       56.82       50.27      3.17 o 
   2   8   4      129.73      112.66      5.28 o 
   3   8   4       36.09       33.81      2.46 o 
   4   8   4       69.97       69.28      3.79 o 
   5   8   4        7.95        9.18      1.64 o 
   6   8   4       48.88       46.85      2.97 o 
   7   8   4        7.33        6.46      1.46 o 
  -5   9   4       13.92       11.05      2.22 o 
  -4   9   4        4.58        5.46      1.86 o 
  -3   9   4       43.27       48.47      3.53 o 
  -2   9   4       15.15       17.48      2.31 o 
  -1   9   4        2.88        4.72      1.64 o 
   0   9   4       32.06       26.67      2.51 o 
   1   9   4       42.97       41.53      2.91 o 
   2   9   4        1.00        0.60      1.11 o 
   3   9   4       31.48       27.67      2.33 o 
   4   9   4        7.70        6.86      1.47 o 
   5   9   4        1.84        4.41      1.49 o 
  -4  10   4        0.03        0.22      1.66 o 
  -3  10   4        2.53        1.89      1.58 o 
  -2  10   4       14.22       13.13      2.17 o 
  -1  10   4        2.18        2.24      1.44 o 
   0  10   4       50.36       48.61      3.40 o 
   1  10   4        4.52        3.51      1.47 o 
   2  10   4        5.68        3.31      1.35 o 
   3  10   4       19.97       16.82      2.04 o 
   4  10   4        0.02        1.27      1.24 o 
   5  10   4        0.02       -0.71      1.27 o 
  -2  11   4        6.90        6.86      1.98 o 
  -1  11   4       18.52       13.78      2.20 o 
   0  11   4        7.54        8.92      1.98 o 
   1  11   4        4.82        4.97      1.77 o 
   2  11   4        2.01        2.20      1.44 o 
   3  11   4        5.51        5.83      1.57 o 
   4  11   4        3.72        4.11      1.58 o 
  -3 -10   5        0.26        0.87      1.15 o 
  -2 -10   5        1.72        3.57      1.35 o 
  -1 -10   5       10.08       17.86      2.26 o 
   0 -10   5        0.05       -0.23      1.00 o 
   1 -10   5        2.18        3.06      1.17 o 
   2 -10   5        0.21        0.81      1.03 o 
  -4  -9   5        5.60        6.74      1.53 o 
  -3  -9   5        4.07        3.75      1.29 o 
  -2  -9   5        2.02        3.19      1.35 o 
  -1  -9   5       12.85       13.31      1.89 o 
   0  -9   5        1.24        0.40      0.95 o 
   1  -9   5        3.24        2.97      1.03 o 
   2  -9   5        4.20        4.72      1.77 o 
   3  -9   5        0.12       -0.35      1.49 o 
   4  -9   5        1.28        2.13      1.67 o 
  -5  -8   5        0.28        2.59      1.37 o 
  -3  -8   5        0.14       -0.18      0.95 o 
  -2  -8   5       11.18       13.16      1.71 o 
  -1  -8   5       11.53       11.85      1.32 o 
   0  -8   5       69.32       94.91      3.85 o 
   1  -8   5        6.30       17.84      2.28 o 
   2  -8   5      110.08      102.09      5.41 o 
   3  -8   5       44.86       46.43      3.48 o 
   4  -8   5        5.34        3.35      1.64 o 
   5  -8   5        9.16        8.30      1.95 o 
  -6  -7   5        5.71        6.41      1.64 o 
  -5  -7   5        2.39        3.60      1.31 o 
  -4  -7   5       80.61       81.29      4.11 o 
  -3  -7   5       56.38       68.80      3.70 o 
  -2  -7   5       14.29       15.60      1.77 o 
  -1  -7   5      281.06      283.68      8.10 o 
   0  -7   5        2.82        3.90      1.48 o 
   1  -7   5      196.16      387.64     15.33 o 
   2  -7   5       26.54       23.10      2.44 o 
   3  -7   5       36.90       30.26      2.77 o 
   4  -7   5       31.08       26.25      2.60 o 
   5  -7   5        7.97        7.48      1.84 o 
   6  -7   5        2.50        1.44      1.51 o 
  -7  -6   5       14.76       18.81      2.26 o 
  -6  -6   5       16.15       22.67      2.33 o 
  -5  -6   5       18.56       16.64      1.91 o 
  -4  -6   5      138.64      144.16      6.12 o 
  -3  -6   5       94.98       88.10      4.19 o 
  -2  -6   5      123.85      120.02      5.19 o 
  -1  -6   5      264.17      277.24      8.91 o 
   0  -6   5      196.83      262.26     16.87 o 
   2  -6   5      304.75      280.00     11.34 o 
   3  -6   5        4.63        3.64      1.38 o 
   4  -6   5       19.62       17.28      2.13 o 
   5  -6   5        5.51        4.30      1.42 o 
   6  -6   5        0.08       -0.58      1.22 o 
  -7  -5   5        0.32        0.55      1.27 o 
  -6  -5   5        0.00        0.55      1.15 o 
  -5  -5   5       50.37       52.31      3.02 o 
  -4  -5   5       24.86       26.73      2.04 o 
  -3  -5   5       15.10       18.46      1.69 o 
  -2  -5   5       38.96       36.26      1.56 o 
  -1  -5   5      296.39      295.11      7.82 o 
   0  -5   5       13.20       16.79      1.11 o 
   1  -5   5      300.78      498.35     18.88 o 
   2  -5   5       57.06       53.51      3.00 o 
   3  -5   5       43.11       35.81      2.48 o 
   4  -5   5        7.93        5.74      1.29 o 
   5  -5   5        0.58        1.13      1.13 o 
   6  -5   5        4.72        5.08      1.49 o 
   7  -5   5        0.81        1.22      1.35 o 
  -7  -4   5        0.02       -1.56      1.04 o 
  -6  -4   5        3.72        4.15      1.31 o 
  -5  -4   5       27.38       27.35      2.08 o 
  -4  -4   5       37.20       35.27      2.20 o 
  -3  -4   5      148.26      140.66      5.63 o 
  -2  -4   5       15.34       17.81      1.00 o 
  -1  -4   5       92.26       83.70      2.59 o 
   0  -4   5       24.76       31.13      1.86 o 
   1  -4   5       46.66       97.57      4.33 o 
   2  -4   5       12.85       13.04      1.38 o 
   3  -4   5        4.87        8.30      1.27 o 
   4  -4   5       64.24       57.59      3.24 o 
   5  -4   5        0.59        3.46      1.17 o 
   6  -4   5       12.77       10.18      1.69 o 
   7  -4   5        0.02       -0.62      1.06 o 
  -8  -3   5        0.34       -0.09      1.42 o 
  -7  -3   5        0.31        0.18      0.58 o 
  -6  -3   5        0.35        1.11      1.00 o 
  -5  -3   5       53.57       57.15      3.04 o 
  -4  -3   5       55.80       65.05      3.11 o 
  -3  -3   5       19.94       18.55      1.42 o 
  -2  -3   5       11.41       10.22      0.71 o 
  -1  -3   5       62.13       69.92      2.16 o 
   0  -3   5       43.73       51.91      2.49 o 
   1  -3   5      127.23      179.97      7.21 o 
   2  -3   5      490.17      450.24     10.93 o 
   3  -3   5        2.82        2.07      0.53 o 
   4  -3   5      105.14       93.31      4.50 o 
   5  -3   5        4.22        4.61      1.18 o 
   6  -3   5        3.48        3.79      1.27 o 
   7  -3   5        0.09       -0.09      1.02 o 
  -8  -2   5        1.81        1.44      1.46 o 
  -7  -2   5        0.02        0.00      0.57 o 
  -6  -2   5        1.45        0.77      1.01 o 
  -5  -2   5       78.98       71.92      3.44 o 
  -4  -2   5      116.23      108.26      4.44 o 
  -3  -2   5       20.78       20.39      1.40 o 
  -2  -2   5      252.19      264.81      6.79 o 
  -1  -2   5      272.18      275.26      5.46 o 
   0  -2   5      761.64      817.29     19.23 o 
   1  -2   5      259.08      376.68     19.95 o 
   2  -2   5      220.90      203.85      5.18 o 
   3  -2   5      258.77      252.58      6.40 o 
   4  -2   5        2.45        1.75      0.56 o 
   5  -2   5        7.49        6.14      0.63 o 
   6  -2   5       18.73       19.26      1.10 o 
   7  -2   5        0.49        0.58      0.66 o 
   8  -2   5        0.01       -0.04      0.77 o 
  -8  -1   5        9.41       12.51      1.95 o 
  -7  -1   5        5.42        5.33      0.83 o 
  -6  -1   5       22.55       24.68      1.33 o 
  -5  -1   5      125.65      123.72      3.64 o 
  -4  -1   5        3.37        2.28      0.71 o 
  -3  -1   5      528.72      507.34     17.32 o 
  -2  -1   5       72.06       75.58      2.14 o 
  -1  -1   5      397.31      400.03     10.01 o 
   0  -1   5       42.27       35.96      1.73 o 
   1  -1   5      458.16      531.18     19.63 o 
   2  -1   5       83.24       82.53      3.61 o 
   3  -1   5       11.44       13.60      1.31 o 
   4  -1   5       14.44       12.13      0.92 o 
   5  -1   5        0.98        1.36      0.43 o 
   6  -1   5        6.56        7.14      0.66 o 
   7  -1   5        8.50        8.01      0.75 o 
   8  -1   5        0.72        0.36      0.71 o 
  -8   0   5        2.26        0.80      1.18 o 
  -7   0   5        0.03        0.26      0.59 o 
  -6   0   5       23.58       27.87      1.41 o 
  -5   0   5       14.16       13.86      1.85 o 
  -4   0   5       28.05       31.08      1.29 o 
  -3   0   5      122.30      123.94      3.42 o 
  -2   0   5       44.15       48.61      1.24 o 
  -1   0   5      231.60      211.36      5.39 o 
   1   0   5       28.98       34.48      1.78 o 
   2   0   5      191.47      188.49      5.02 o 
   3   0   5       11.02        9.90      0.69 o 
   4   0   5       34.65       37.89      1.56 o 
   5   0   5        0.83        0.61      0.51 o 
   6   0   5        3.38        4.78      0.63 o 
   7   0   5        2.85        2.02      0.54 o 
   8   0   5        3.67        3.75      1.30 o 
  -8   1   5        2.36        2.29      1.31 o 
  -7   1   5        0.16       -0.39      0.69 o 
  -6   1   5        0.27       -0.17      0.47 o 
  -5   1   5       34.65       34.89      1.46 o 
  -4   1   5       33.51       36.62      1.40 o 
  -3   1   5       39.42       38.33      1.07 o 
  -2   1   5        2.60        2.86      0.30 o 
  -1   1   5      955.58      963.22     19.46 o 
   0   1   5      220.52      256.88     16.18 o 
   2   1   5        8.20        9.01      0.42 o 
   3   1   5       50.20       52.78      1.72 o 
   4   1   5        0.51        0.32      0.42 o 
   5   1   5        1.24        1.13      0.52 o 
   6   1   5       20.56       20.12      1.21 o 
   7   1   5        0.51       -0.17      0.68 o 
   8   1   5        3.30        4.16      0.65 o 
  -7   2   5        0.13        0.16      0.71 o 
  -6   2   5        0.12       -0.18      0.46 o 
  -5   2   5        2.53        2.29      0.56 o 
  -4   2   5        0.00       -0.12      0.34 o 
  -3   2   5       43.65       43.60      1.19 o 
  -2   2   5       10.23        8.10      0.43 o 
  -1   2   5      156.39      160.61      4.42 o 
   0   2   5      105.32      120.18      3.38 o 
   1   2   5      254.93      293.83      8.26 o 
   2   2   5      276.07      277.77      5.78 o 
   3   2   5       56.55       63.84      2.00 o 
   4   2   5       45.12       42.28      1.56 o 
   5   2   5        8.81       10.14      0.93 o 
   6   2   5       28.62       27.86      1.42 o 
   7   2   5        5.44        5.22      0.89 o 
   8   2   5        0.30        0.22      1.04 o 
  -7   3   5        6.62        5.08      1.07 o 
  -6   3   5       18.67       20.30      1.69 o 
  -5   3   5        4.38        3.53      0.80 o 
  -4   3   5        0.04       -0.28      0.39 o 
  -3   3   5      170.27      174.14      3.81 o 
  -2   3   5        0.14        0.02      0.46 o 
  -1   3   5      896.46      910.94     24.54 o 
   0   3   5      202.58      280.36      7.46 o 
   1   3   5      107.96      122.78     10.75 o 
   2   3   5       13.09       16.50      0.70 o 
   3   3   5        0.65        0.19      0.64 o 
   4   3   5       31.80       35.24      2.40 o 
   5   3   5       13.64       16.24      2.38 o 
   6   3   5       49.65       48.81      1.95 o 
   7   3   5        7.00        7.21      1.00 o 
   8   3   5        0.14       -1.31      0.87 o 
  -7   4   5        3.69        4.15      1.07 o 
  -6   4   5       11.08       14.97      1.53 o 
  -5   4   5       13.17       16.39      1.51 o 
  -4   4   5        0.02        0.26      0.76 o 
  -3   4   5        5.47        4.02      0.58 o 
  -2   4   5       66.21       74.70      2.41 o 
  -1   4   5      368.70      373.17      9.87 o 
   0   4   5        1.82        0.45      0.36 o 
   1   4   5      824.09      846.51     25.46 o 
   2   4   5       43.56       34.73      1.25 o 
   3   4   5      291.35      294.82      7.63 o 
   4   4   5       22.00       20.59      1.88 o 
   5   4   5       13.75       14.33      1.06 o 
   6   4   5       50.84       57.41      2.22 o 
   7   4   5        2.83        2.39      0.84 o 
   8   4   5        0.49       -0.71      1.09 o 
  -7   5   5        0.12       -1.12      0.75 o 
  -6   5   5        2.82        2.17      0.91 o 
  -5   5   5        0.37        0.13      0.62 o 
  -4   5   5       50.13       44.90      1.88 o 
  -3   5   5      110.16      111.73      3.47 o 
  -2   5   5        2.35        2.44      0.57 o 
  -1   5   5      318.75      318.66     10.18 o 
   0   5   5      137.73      167.02      4.75 o 
   1   5   5       25.76       33.38      1.38 o 
   2   5   5        0.30        0.91      0.76 o 
   3   5   5        0.05       -0.50      0.41 o 
   4   5   5        0.58        1.30      0.54 o 
   5   5   5       58.28       60.66      2.53 o 
   6   5   5        0.36        1.55      0.77 o 
   7   5   5        7.92        6.04      1.03 o 
   8   5   5        0.21       -0.36      1.15 o 
  -6   6   5        4.56        4.81      1.15 o 
  -5   6   5        8.08        8.70      1.27 o 
  -4   6   5        6.70        5.46      0.81 o 
  -3   6   5        2.97        2.41      0.66 o 
  -2   6   5       59.50       61.21      2.26 o 
  -1   6   5       36.99       42.62      1.74 o 
   0   6   5       13.62       14.38      1.01 o 
   1   6   5       42.92       38.87      2.37 o 
   2   6   5       25.09       24.29      1.91 o 
   3   6   5        1.29        1.17      0.97 o 
   4   6   5       80.87       90.35      2.89 o 
   5   6   5        6.59        6.23      0.90 o 
   6   6   5       95.40       98.89      3.29 o 
   7   6   5        0.06       -0.56      1.02 o 
  -6   7   5        4.63        3.60      1.15 o 
  -5   7   5        2.31        3.44      0.88 o 
  -4   7   5       18.02       21.01      2.19 o 
  -3   7   5        0.56       -0.34      1.05 o 
  -2   7   5        8.67       10.40      1.88 o 
  -1   7   5        0.08        0.31      0.84 o 
   0   7   5       92.23       90.63      4.44 o 
   1   7   5      158.77      144.43      6.37 o 
   2   7   5       24.23       22.05      2.02 o 
   3   7   5      143.84      127.36      5.77 o 
   4   7   5       10.45       11.62      1.67 o 
   5   7   5        5.44        6.74      1.49 o 
   6   7   5       46.14       47.02      2.11 o 
   7   7   5        0.02        0.13      1.15 o 
  -5   8   5        3.25        2.58      0.90 o 
  -4   8   5       37.02       39.44      2.66 o 
  -3   8   5       53.95       54.35      2.36 o 
  -2   8   5       21.13       22.01      1.47 o 
  -1   8   5      278.17      266.11     11.05 o 
   0   8   5       35.06       39.07      2.82 o 
   1   8   5      106.56      108.64      5.32 o 
   2   8   5       23.55       21.25      2.22 o 
   3   8   5       13.17       14.53      1.84 o 
   4   8   5       15.69       22.25      2.24 o 
   5   8   5       46.90       55.89      3.53 o 
   6   8   5       11.20       14.20      2.08 o 
  -4   9   5        8.57       12.53      2.22 o 
  -3   9   5        1.48        2.15      1.49 o 
  -2   9   5       37.88       46.66      3.39 o 
  -1   9   5        0.57        1.53      1.37 o 
   0   9   5       52.39       51.71      3.37 o 
   1   9   5       15.69       18.77      2.22 o 
   2   9   5       85.13       74.41      4.08 o 
   3   9   5       18.83       19.84      2.11 o 
   4   9   5       21.83       21.28      2.22 o 
   5   9   5       22.89       34.32      2.86 o 
  -3  10   5        0.80        1.33      1.60 o 
  -2  10   5       17.10       16.62      2.40 o 
  -1  10   5       53.50       55.77      3.71 o 
   0  10   5        1.85        2.00      1.37 o 
   1  10   5       15.78       17.19      2.20 o 
   2  10   5        0.92        0.76      1.17 o 
   3  10   5        4.85        3.62      1.46 o 
   4  10   5        2.66        3.31      1.38 o 
   5  10   5       14.82       21.03      2.49 o 
  -2  11   5        0.00        1.09      1.55 o 
  -1  11   5        5.38        5.46      1.71 o 
   0  11   5        2.25        2.84      1.66 o 
   1  11   5        1.45        2.80      1.60 o 
   2  11   5        0.71        1.60      1.46 o 
   3  11   5        1.21        1.33      1.37 o 
  -2 -10   6        8.69       11.22      1.86 o 
  -1 -10   6        3.57        5.86      1.71 o 
   0 -10   6        3.60        5.83      1.32 o 
   1 -10   6        1.58        0.88      1.11 o 
  -4  -9   6        3.12        1.33      1.18 o 
  -3  -9   6        1.37        3.73      1.31 o 
  -2  -9   6        0.27        1.27      1.18 o 
  -1  -9   6        6.66        5.90      1.55 o 
   0  -9   6        0.34       -0.13      0.90 o 
   1  -9   6        0.55        3.29      1.09 o 
   2  -9   6        0.54        0.18      1.60 o 
   3  -9   6        7.83       10.94      2.33 o 
  -5  -8   6        0.60        1.09      1.26 o 
  -4  -8   6       30.58       30.48      2.49 o 
  -3  -8   6        4.55        6.92      1.47 o 
  -2  -8   6        5.90        5.92      1.38 o 
  -1  -8   6        4.37        2.37      1.18 o 
   0  -8   6        0.51       -1.04      0.80 o 
   1  -8   6        0.45       -0.22      0.76 o 
   2  -8   6       12.47       14.87      2.15 o 
   3  -8   6        0.71        2.22      1.53 o 
   4  -8   6        3.02        2.04      1.62 o 
  -6  -7   6        1.42        0.13      1.33 o 
  -5  -7   6        2.27        1.42      1.37 o 
  -4  -7   6        0.49        1.77      1.22 o 
  -3  -7   6       13.88       14.24      1.77 o 
  -2  -7   6        0.84        0.66      0.95 o 
  -1  -7   6        1.47        2.62      0.85 o 
   0  -7   6        6.48        9.63      1.81 o 
   1  -7   6        8.99        7.85      1.73 o 
   2  -7   6        2.54        1.40      1.38 o 
   3  -7   6        2.58        3.79      1.55 o 
   4  -7   6       31.06       32.13      2.80 o 
   5  -7   6        6.08        5.12      1.64 o 
  -6  -6   6        4.74        4.99      1.53 o 
  -5  -6   6        2.03        3.53      1.38 o 
  -4  -6   6       11.23       12.74      1.66 o 
  -3  -6   6        9.67        8.59      1.38 o 
  -2  -6   6        2.72        2.57      1.02 o 
  -1  -6   6       34.45       35.94      1.77 o 
   0  -6   6        7.84       10.10      2.85 o 
   1  -6   6      256.93      258.48     10.51 o 
   2  -6   6        0.00        1.35      1.09 o 
   3  -6   6      258.38      232.77      9.78 o 
   4  -6   6        9.36        7.41      1.64 o 
   5  -6   6       35.82       27.46      2.53 o 
   6  -6   6       20.75       18.81      2.33 o 
  -7  -5   6       11.64       12.93      1.95 o 
  -6  -5   6       27.75       32.55      2.49 o 
  -4  -5   6        7.68       10.38      1.46 o 
  -3  -5   6       92.16       93.76      4.30 o 
  -2  -5   6       92.30       84.24      3.91 o 
  -1  -5   6      136.23      122.56      3.72 o 
   0  -5   6      112.44      137.65      4.11 o 
   1  -5   6      140.35      224.58      9.10 o 
   2  -5   6       16.10       11.74      1.60 o 
   3  -5   6       38.62       35.96      2.59 o 
   4  -5   6       57.65       55.18      3.37 o 
   5  -5   6        1.25        0.97      1.17 o 
   6  -5   6       13.03       14.57      2.06 o 
  -7  -4   6        4.43        4.92      1.49 o 
  -6  -4   6        6.00        7.28      1.47 o 
  -5  -4   6       52.85       50.76      2.91 o 
  -3  -4   6        0.27       -0.38      0.69 o 
  -2  -4   6       36.69       39.20      2.24 o 
  -1  -4   6       97.69       82.80      2.61 o 
   0  -4   6        3.25        3.33      0.87 o 
   1  -4   6       10.38       83.86      3.90 o 
   2  -4   6       17.28       15.55      1.60 o 
   3  -4   6       89.68       77.92      3.95 o 
   4  -4   6       20.41       20.14      1.98 o 
   5  -4   6       18.64       19.06      2.00 o 
   6  -4   6       35.58       34.90      2.79 o 
   7  -4   6        0.05       -0.69      1.04 o 
  -7  -3   6        0.11        0.83      0.68 o 
  -6  -3   6        0.16        1.18      1.04 o 
  -5  -3   6       23.53       22.23      1.86 o 
  -4  -3   6      144.23      133.26      5.43 o 
  -3  -3   6        2.22        2.02      0.75 o 
  -2  -3   6        9.44        8.61      1.02 o 
  -1  -3   6      142.71      145.06      4.03 o 
   0  -3   6        0.04        0.23      0.28 o 
   1  -3   6       34.59      145.71      6.06 o 
   2  -3   6        0.16       -0.52      0.36 o 
   3  -3   6        9.17        7.23      0.76 o 
   4  -3   6        0.76       -0.83      0.97 o 
   5  -3   6        0.63       -0.42      1.02 o 
   6  -3   6        8.39        9.72      1.67 o 
   7  -3   6        0.01        0.29      1.07 o 
  -7  -2   6        0.02       -0.43      0.58 o 
  -6  -2   6        0.56        0.63      0.63 o 
  -5  -2   6       40.41       47.43      2.68 o 
  -4  -2   6       12.67       12.07      1.27 o 
  -3  -2   6        7.88        7.12      0.95 o 
  -2  -2   6       75.98       78.68      1.76 o 
  -1  -2   6        1.05        2.30      0.30 o 
   0  -2   6      232.75      233.07      6.93 o 
   1  -2   6        0.89        2.55      0.42 o 
   2  -2   6       40.09       41.14      1.50 o 
   3  -2   6       38.63       42.69      1.63 o 
   4  -2   6      175.29      172.55      4.73 o 
   5  -2   6       19.12       19.41      1.27 o 
   6  -2   6       98.47      105.06      3.39 o 
   7  -2   6        0.00        0.68      0.85 o 
  -7  -1   6        0.85        0.48      0.66 o 
  -6  -1   6        4.44        4.32      0.84 o 
  -5  -1   6       89.42       92.72      2.94 o 
  -4  -1   6       53.55       51.85      1.88 o 
  -3  -1   6       14.74       13.42      1.15 o 
  -2  -1   6        3.51        3.73      0.38 o 
  -1  -1   6      122.11      128.15      4.85 o 
   0  -1   6        2.64        3.59      0.62 o 
   2  -1   6      109.87      109.35      4.64 o 
   3  -1   6        6.54        3.90      0.91 o 
   4  -1   6       35.56       32.97      2.20 o 
   5  -1   6       28.23       28.84      1.14 o 
   6  -1   6        4.30        4.00      0.61 o 
   7  -1   6        5.30        4.31      0.66 o 
   8  -1   6       13.29       16.44      1.39 o 
  -8   0   6        0.22        0.26      0.71 o 
  -7   0   6        0.00       -0.03      0.61 o 
  -6   0   6       20.67       24.32      1.34 o 
  -5   0   6        0.80        1.11      0.53 o 
  -4   0   6      315.22      326.19      8.41 o 
  -3   0   6       59.79       62.50      2.00 o 
  -2   0   6       62.34       62.50      1.56 o 
  -1   0   6     1089.20     1043.64     21.24 o 
   0   0   6        0.72        2.49      0.38 o 
   1   0   6      533.21      989.44     25.23 o 
   2   0   6        8.51        9.20      0.59 o 
   3   0   6      331.07      323.37     12.44 o 
   4   0   6        6.72        7.70      0.77 o 
   5   0   6       38.29       32.10      2.39 o 
   6   0   6       13.58       15.42      3.48 o 
   7   0   6        0.06        0.00      0.45 o 
   8   0   6        2.17        1.93      0.60 o 
  -7   1   6        2.36        3.24      0.97 o 
  -6   1   6       10.62       10.01      0.95 o 
  -5   1   6       27.66       25.15      1.27 o 
  -4   1   6      114.67      105.28      3.10 o 
  -3   1   6        2.68        3.23      0.44 o 
  -2   1   6       65.21       57.44      1.45 o 
  -1   1   6       59.21       60.34      1.49 o 
   0   1   6        5.68        7.54      0.57 o 
   1   1   6      178.72      190.55      5.16 o 
   2   1   6       48.99       45.50      2.28 o 
   3   1   6       62.48       79.50      2.60 o 
   4   1   6        4.04        2.80      0.56 o 
   5   1   6       16.74       19.55      1.11 o 
   6   1   6        0.28        1.24      0.74 o 
   7   1   6        1.10        0.92      0.76 o 
   8   1   6        0.00        0.86      0.55 o 
  -7   2   6        6.20        6.72      1.20 o 
  -6   2   6        0.47       -0.71      0.60 o 
  -5   2   6       25.79       27.77      1.93 o 
  -4   2   6       14.08       11.81      0.81 o 
  -3   2   6        0.65        0.06      0.25 o 
  -2   2   6        7.21        5.63      0.39 o 
  -1   2   6       39.38       45.23      1.18 o 
   0   2   6       22.45       25.62      1.04 o 
   1   2   6      150.55      160.72      4.45 o 
   2   2   6      110.38      113.40      3.23 o 
   3   2   6        0.60        0.04      0.35 o 
   4   2   6       72.26       76.26      2.44 o 
   5   2   6        3.16        2.95      0.64 o 
   6   2   6        0.09        0.14      0.78 o 
   7   2   6        0.00       -0.38      0.67 o 
   8   2   6        5.00        6.80      1.07 o 
  -7   3   6        3.61        5.77      1.18 o 
  -6   3   6        1.19        1.75      0.78 o 
  -5   3   6        2.58        3.62      0.87 o 
  -4   3   6        8.83       12.56      1.26 o 
  -3   3   6        2.35        2.59      0.49 o 
  -2   3   6        0.01       -0.61      0.41 o 
  -1   3   6      175.59      173.11      4.84 o 
   0   3   6       15.31       15.68      1.57 o 
   2   3   6        7.77        7.15      0.45 o 
   3   3   6        0.94        0.30      0.42 o 
   4   3   6       18.28       18.48      1.02 o 
   5   3   6        9.58       11.10      0.94 o 
   6   3   6        1.08        0.59      0.66 o 
   7   3   6        2.98        1.82      0.78 o 
   8   3   6        4.78        5.97      1.40 o 
  -7   4   6        3.58        3.53      1.06 o 
  -6   4   6       10.60       16.95      1.67 o 
  -5   4   6       34.58       40.02      2.48 o 
  -4   4   6       65.99       66.62      3.30 o 
  -3   4   6        6.37        5.40      0.66 o 
  -2   4   6      106.92      113.41      3.44 o 
  -1   4   6        0.02       -0.38      0.43 o 
   0   4   6       38.16       44.43      1.63 o 
   1   4   6      275.30      271.63      7.34 o 
   2   4   6      288.65      293.18      7.86 o 
   3   4   6       81.33       74.51      2.34 o 
   4   4   6       93.99       88.93      2.77 o 
   5   4   6        4.73        6.21      0.84 o 
   6   4   6        0.19       -0.05      1.08 o 
   7   4   6        0.73       -0.72      0.75 o 
   8   4   6        0.97        1.22      1.17 o 
  -7   5   6        1.22        1.80      0.97 o 
  -6   5   6        0.01       -1.01      0.67 o 
  -5   5   6       21.38       23.89      1.89 o 
  -4   5   6       29.91       32.38      1.57 o 
  -3   5   6       13.02       13.16      1.01 o 
  -2   5   6       44.65       43.70      1.74 o 
  -1   5   6      322.54      310.15      8.42 o 
   0   5   6        8.78       14.59      0.96 o 
   1   5   6       52.82       57.43      3.21 o 
   2   5   6        0.42        0.55      0.89 o 
   3   5   6        7.76        6.90      1.27 o 
   4   5   6       15.21       15.67      1.04 o 
   5   5   6        9.37       10.87      1.82 o 
   6   5   6        3.38        1.53      0.81 o 
   7   5   6        2.85        1.84      0.88 o 
  -6   6   6        0.45       -0.62      0.86 o 
  -5   6   6        0.94        1.07      0.84 o 
  -4   6   6        0.91        0.06      0.58 o 
  -3   6   6       12.42       10.77      0.98 o 
  -2   6   6        0.96        0.00      0.60 o 
  -1   6   6       17.92       15.61      1.09 o 
   0   6   6        0.16       -0.41      0.51 o 
   1   6   6      202.19      198.96      6.77 o 
   2   6   6      108.37       97.79      4.64 o 
   3   6   6       60.32       53.14      3.10 o 
   4   6   6       45.91       44.32      2.84 o 
   5   6   6       10.92       14.04      1.82 o 
   6   6   6        6.90        8.07      1.05 o 
   7   6   6        2.86        0.90      1.30 o 
  -6   7   6        0.38       -0.49      0.95 o 
  -5   7   6        3.84        3.42      1.11 o 
  -4   7   6       22.51       23.12      1.51 o 
  -3   7   6        5.91        3.90      0.80 o 
  -2   7   6       37.89       36.85      1.87 o 
  -1   7   6       47.93       39.72      2.74 o 
   0   7   6        2.07        2.22      0.67 o 
   1   7   6        2.36        1.24      1.13 o 
   2   7   6       25.14       19.74      1.98 o 
   3   7   6       20.97       17.01      1.97 o 
   4   7   6       39.79       39.16      2.77 o 
   5   7   6        4.77        5.24      1.57 o 
   6   7   6        3.94        5.61      1.67 o 
  -5   8   6        0.20       -0.71      0.93 o 
  -4   8   6        1.42        1.62      0.81 o 
  -3   8   6        0.09        0.64      0.73 o 
  -2   8   6       16.20       14.66      1.26 o 
  -1   8   6        7.57        8.61      1.03 o 
   0   8   6        1.13       -1.44      1.15 o 
   1   8   6       22.42       20.86      2.17 o 
   2   8   6       18.24       13.00      1.88 o 
   3   8   6        5.13        5.13      1.42 o 
   4   8   6       23.00       22.50      2.39 o 
   5   8   6       34.65       32.19      2.75 o 
   6   8   6       10.02       11.38      1.98 o 
  -4   9   6        0.10        0.31      0.83 o 
  -3   9   6        0.10       -0.11      1.00 o 
  -2   9   6        1.84        1.37      1.42 o 
  -1   9   6        0.98        2.66      1.40 o 
   0   9   6       29.30       32.83      2.71 o 
   1   9   6       93.68       87.96      4.68 o 
   2   9   6        0.86       -0.93      1.18 o 
   3   9   6       73.44       67.42      3.90 o 
   4   9   6       16.86       18.75      2.26 o 
   5   9   6        0.63        1.17      1.44 o 
  -3  10   6        0.94        1.95      1.62 o 
  -2  10   6        0.19       -0.80      1.33 o 
  -1  10   6        3.56        1.86      1.44 o 
   0  10   6       10.28        9.50      1.88 o 
   1  10   6        0.93        0.93      1.42 o 
   2  10   6        6.94        4.92      1.62 o 
   3  10   6        2.50        2.20      1.40 o 
   4  10   6        9.02        7.85      1.86 o 
  -1  11   6        6.59        4.37      1.71 o 
   0  11   6        1.64        1.84      1.55 o 
   1  11   6        1.23        1.22      1.44 o 
   2  11   6        0.24        1.47      1.47 o 
  -3  -9   7        2.51        2.89      1.35 o 
  -2  -9   7        0.02        0.60      1.09 o 
  -1  -9   7        0.07        0.95      1.17 o 
   0  -9   7        3.41        3.13      1.46 o 
   1  -9   7        0.47        1.91      1.03 o 
   2  -9   7       18.17       15.71      2.59 o 
  -4  -8   7        2.49        0.60      1.20 o 
  -3  -8   7        0.20        1.31      1.15 o 
  -2  -8   7        6.13        4.61      1.35 o 
  -1  -8   7        2.38        4.64      1.44 o 
   0  -8   7        4.11        3.83      1.08 o 
   1  -8   7       31.13       33.39      3.00 o 
   2  -8   7        2.74        3.08      1.60 o 
   3  -8   7       34.19       35.43      3.13 o 
  -5  -7   7        0.38        0.66      1.22 o 
  -4  -7   7        0.08        1.44      1.15 o 
  -3  -7   7       14.28       16.75      1.93 o 
  -2  -7   7       36.27       41.17      2.90 o 
  -1  -7   7        2.34        3.04      1.22 o 
   0  -7   7       29.43       36.31      3.65 o 
   1  -7   7        6.77        6.66      1.69 o 
   2  -7   7        1.27        2.93      1.46 o 
   3  -7   7        8.81        8.52      1.78 o 
   4  -7   7        0.03       -1.00      1.24 o 
  -6  -6   7        0.05        0.67      1.31 o 
  -5  -6   7        0.52        0.89      1.22 o 
  -4  -6   7        4.74        5.55      1.29 o 
  -3  -6   7        4.47        5.84      1.31 o 
  -2  -6   7        0.09        0.84      0.93 o 
  -1  -6   7        2.10        2.82      1.09 o 
   0  -6   7        0.93        0.13      0.73 o 
   1  -6   7        1.01        2.17      1.26 o 
   2  -6   7       23.59       22.58      2.20 o 
   3  -6   7        0.27       -0.95      1.04 o 
   4  -6   7        2.70        1.82      1.31 o 
   5  -6   7        0.56       -1.49      1.13 o 
  -6  -5   7        0.39        0.46      1.27 o 
  -3  -5   7       30.72       30.02      2.17 o 
  -2  -5   7        0.00       -0.22      0.80 o 
  -1  -5   7       11.15       12.06      2.49 o 
   0  -5   7        0.67       -0.85      0.57 o 
   1  -5   7       39.60       46.92      2.84 o 
   2  -5   7        0.11       -0.27      0.95 o 
   3  -5   7        1.85        1.13      1.15 o 
   4  -5   7        1.80       -0.05      1.20 o 
   5  -5   7       37.16       34.68      2.77 o 
   6  -5   7        1.69        2.40      1.42 o 
  -7  -4   7        8.70       11.85      1.91 o 
  -6  -4   7        0.65        0.47      1.31 o 
  -5  -4   7       19.09       19.63      2.02 o 
  -3  -4   7        3.80        4.30      1.13 o 
  -2  -4   7      145.48      144.78      5.84 o 
  -1  -4   7        2.18        1.85      1.45 o 
   0  -4   7      119.56      128.71      3.82 o 
   1  -4   7       49.15       47.35      2.73 o 
   2  -4   7      203.33      176.15      7.47 o 
   3  -4   7       63.48       58.39      3.37 o 
   4  -4   7       26.07       23.91      2.29 o 
   5  -4   7        2.59        2.57      1.27 o 
   6  -4   7        7.07        5.83      1.55 o 
  -7  -3   7        0.43        1.00      0.78 o 
  -6  -3   7        4.95        5.94      1.44 o 
  -5  -3   7        0.02       -0.93      0.89 o 
  -4  -3   7        5.36        3.71      1.09 o 
  -3  -3   7       10.04        8.90      1.17 o 
  -2  -3   7      165.07      158.51      6.15 o 
  -1  -3   7        1.16        1.87      0.60 o 
   0  -3   7      211.12      242.46      6.11 o 
   1  -3   7      128.11      111.28      3.16 o 
   2  -3   7      208.40      188.83      5.05 o 
   3  -3   7       66.54       67.00      2.34 o 
   4  -3   7        4.79        4.76      0.86 o 
   5  -3   7        0.22        0.74      0.83 o 
   6  -3   7        1.37        0.55      1.22 o 
   7  -3   7        0.88        1.18      1.35 o 
  -7  -2   7        0.00       -0.07      0.68 o 
  -6  -2   7        0.57       -0.09      0.59 o 
  -5  -2   7       11.35       11.43      1.44 o 
  -4  -2   7      100.41       94.91      4.13 o 
  -3  -2   7        2.01        2.28      0.76 o 
  -2  -2   7       11.30        9.85      1.06 o 
  -1  -2   7       22.32       17.77      1.44 o 
   0  -2   7       61.43       63.32      3.02 o 
   1  -2   7      129.66      131.55      3.91 o 
   2  -2   7        5.62        6.74      1.35 o 
   3  -2   7       87.01       80.22      2.58 o 
   4  -2   7        0.32       -0.67      0.59 o 
   5  -2   7        2.50        3.21      0.76 o 
   6  -2   7       10.36       11.30      1.14 o 
   7  -2   7        0.27       -0.20      1.26 o 
  -7  -1   7        9.98       11.06      2.08 o 
  -6  -1   7        1.07        1.06      0.69 o 
  -5  -1   7       32.62       31.87      2.03 o 
  -4  -1   7       48.74       49.38      1.86 o 
  -3  -1   7        1.76        1.33      0.60 o 
  -2  -1   7        8.91        7.16      0.84 o 
  -1  -1   7        1.25        3.59      0.66 o 
   0  -1   7       11.01        9.12      0.97 o 
   1  -1   7        4.56        2.46      0.69 o 
   2  -1   7      131.80      114.65      4.93 o 
   3  -1   7        0.25        0.42      0.66 o 
   5  -1   7        0.74        0.22      0.62 o 
   6  -1   7        1.30        1.78      0.96 o 
   7  -1   7        0.32        0.56      0.54 o 
  -7   0   7        0.25        1.20      1.02 o 
  -6   0   7        7.36        6.48      0.92 o 
  -5   0   7       65.88       72.50      2.50 o 
  -4   0   7        1.84        2.22      0.53 o 
  -3   0   7        0.01        0.05      0.35 o 
  -2   0   7      102.61       94.80      2.25 o 
  -1   0   7       48.91       52.19      2.30 o 
   0   0   7      173.00      174.54      4.83 o 
   1   0   7       57.40       72.73      2.26 o 
   2   0   7       98.03       95.06      2.81 o 
   3   0   7       10.90        9.85      1.22 o 
   4   0   7        1.52        1.11      0.93 o 
   5   0   7        0.40        0.55      0.58 o 
   6   0   7       22.87       21.90      1.32 o 
   7   0   7        1.21        1.04      0.58 o 
  -7   1   7       11.42       11.67      1.51 o 
  -6   1   7        3.38        2.64      0.98 o 
  -5   1   7        0.89        1.27      0.82 o 
  -4   1   7       71.40       74.71      2.42 o 
  -3   1   7       15.68       18.91      0.97 o 
  -2   1   7       29.33       35.89      1.07 o 
  -1   1   7      112.55      107.35      2.78 o 
   0   1   7      131.30      151.72      4.27 o 
   1   1   7      130.75      161.40      4.63 o 
   2   1   7       10.41       13.52      0.75 o 
   3   1   7       59.53       51.54      2.73 o 
   4   1   7        1.78        4.96      0.70 o 
   5   1   7        4.40        8.19      0.87 o 
   6   1   7        0.17       -0.30      0.60 o 
   7   1   7        2.06        1.60      0.77 o 
   8   1   7        8.20        8.74      0.93 o 
  -7   2   7        0.00        1.04      0.89 o 
  -6   2   7        5.39        6.46      1.17 o 
  -5   2   7       37.49       37.91      2.42 o 
  -4   2   7       11.46       13.55      1.37 o 
  -3   2   7        0.85        0.89      0.56 o 
  -2   2   7       82.78       81.44      2.56 o 
  -1   2   7        0.04       -0.14      0.31 o 
   0   2   7      259.21      304.68      6.36 o 
   1   2   7       13.95       13.85      0.80 o 
   2   2   7       72.32       74.08      2.29 o 
   3   2   7       34.49       35.61      1.40 o 
   4   2   7        7.32        5.90      0.70 o 
   5   2   7        0.91        1.00      0.59 o 
   6   2   7        6.22        5.51      0.85 o 
   7   2   7        0.01       -0.93      0.99 o 
   8   2   7        0.32        0.40      0.79 o 
  -7   3   7        1.73        1.40      0.98 o 
  -6   3   7        0.11       -0.40      0.71 o 
  -5   3   7      112.18      117.80      5.30 o 
  -4   3   7        2.17        2.77      0.78 o 
  -3   3   7       25.64       22.97      1.13 o 
  -2   3   7        0.28       -0.01      0.36 o 
  -1   3   7       33.34       38.31      1.49 o 
   0   3   7        0.25       -0.16      0.39 o 
   1   3   7        2.06        2.77      0.53 o 
   2   3   7       53.47       54.35      1.84 o 
   3   3   7       55.14       57.63      3.05 o 
   4   3   7       10.96       13.31      1.14 o 
   5   3   7       29.59       29.12      1.44 o 
   6   3   7        1.33        0.76      0.68 o 
   7   3   7        0.00       -0.23      1.24 o 
  -6   4   7        9.92       13.91      1.62 o 
  -5   4   7       21.99       27.93      2.13 o 
  -4   4   7       80.54       83.37      3.99 o 
  -3   4   7       26.66       28.01      1.34 o 
  -2   4   7        8.71        7.38      0.74 o 
  -1   4   7        8.09        8.73      0.89 o 
   0   4   7        7.62       10.27      0.78 o 
   1   4   7       13.82       14.04      0.87 o 
   2   4   7        0.04        0.02      0.35 o 
   3   4   7        0.02       -0.15      0.82 o 
   4   4   7        6.70        7.74      1.92 o 
   5   4   7       14.97       15.17      1.11 o 
   6   4   7        2.31        2.48      0.79 o 
   7   4   7        5.45        7.14      2.38 o 
  -6   5   7        1.68        1.57      0.97 o 
  -5   5   7        1.52        0.60      0.86 o 
  -4   5   7       32.76       36.85      2.37 o 
  -3   5   7       29.95       26.85      3.14 o 
  -2   5   7       53.52       47.29      1.88 o 
  -1   5   7        2.79        1.97      0.55 o 
   0   5   7       49.25       47.72      1.84 o 
   1   5   7       17.56       23.44      1.20 o 
   2   5   7        4.11        3.85      0.59 o 
   3   5   7        8.32        7.16      1.33 o 
   4   5   7        1.58        3.59      1.22 o 
   5   5   7       19.91       22.52      2.13 o 
   6   5   7       11.54       11.88      1.38 o 
   7   5   7        0.20       -0.42      0.79 o 
  -6   6   7        6.40        7.59      1.40 o 
  -5   6   7        0.15        0.24      0.82 o 
  -4   6   7        6.81        5.44      1.07 o 
  -3   6   7       27.69       27.98      1.50 o 
  -2   6   7       10.62       13.74      1.06 o 
  -1   6   7       52.17       49.96      1.99 o 
   0   6   7       85.23       94.74      3.11 o 
   1   6   7       38.13       36.99      1.84 o 
   2   6   7        0.01        0.09      0.89 o 
   3   6   7       24.79       26.98      2.24 o 
   4   6   7        8.72       11.14      1.69 o 
   5   6   7        1.66        2.88      1.33 o 
   6   6   7        5.60        6.12      1.62 o 
   7   6   7        0.11       -1.55      1.31 o 
  -5   7   7        0.06       -0.29      0.91 o 
  -4   7   7        4.14        4.93      0.88 o 
  -3   7   7        0.90        0.10      0.62 o 
  -2   7   7        0.18       -0.81      0.59 o 
  -1   7   7       34.54       37.22      1.74 o 
   0   7   7       15.56       15.64      1.98 o 
   1   7   7       25.62       25.78      2.17 o 
   2   7   7       39.54       34.27      2.59 o 
   3   7   7        3.92        4.90      1.38 o 
   4   7   7        0.03       -1.20      1.15 o 
   5   7   7       19.53       22.18      2.37 o 
   6   7   7        2.94        3.39      1.57 o 
  -4   8   7        0.06        0.13      0.70 o 
  -3   8   7        5.58        4.14      0.89 o 
  -2   8   7        0.66       -0.40      0.70 o 
  -1   8   7       10.27        8.50      1.03 o 
   0   8   7       18.02       18.81      2.08 o 
   1   8   7       13.81       14.80      1.91 o 
   2   8   7       11.71       10.47      1.75 o 
   3   8   7        1.62        0.78      1.24 o 
   4   8   7        8.39       10.29      1.89 o 
   5   8   7       25.97       26.11      2.57 o 
   6   8   7        7.61        7.01      1.88 o 
  -3   9   7        2.23        1.95      0.85 o 
  -2   9   7        3.78        3.69      0.92 o 
  -1   9   7       11.19        9.59      1.88 o 
   0   9   7       24.24       27.71      2.46 o 
   1   9   7        1.52        1.06      1.22 o 
   2   9   7       12.37       11.07      1.91 o 
   3   9   7        3.68        6.43      1.67 o 
   4   9   7        0.02        1.44      1.40 o 
   5   9   7        0.05       -0.11      1.42 o 
  -2  10   7        4.11        4.28      1.60 o 
  -1  10   7        2.48        3.66      1.67 o 
   0  10   7        1.40        0.62      1.31 o 
   1  10   7       17.19       22.41      2.51 o 
   2  10   7       22.23       20.92      2.48 o 
   3  10   7        0.04        0.25      1.29 o 
   4  10   7       14.67       19.17      2.51 o 
  -3  -8   8        2.66        3.99      1.44 o 
  -2  -8   8        1.34        3.24      1.37 o 
  -1  -8   8       16.38       19.81      2.29 o 
   0  -8   8        0.48        0.24      1.17 o 
   1  -8   8        6.29       11.16      1.69 o 
   2  -8   8        8.16        8.76      2.06 o 
  -4  -7   8        0.00       -0.76      1.00 o 
  -3  -7   8        0.08        0.58      1.09 o 
  -2  -7   8        1.17        0.24      1.07 o 
  -1  -7   8        1.10        3.26      1.26 o 
   0  -7   8        1.77        0.87      1.15 o 
   1  -7   8        0.66        1.62      0.86 o 
   2  -7   8        0.74        0.82      1.38 o 
   3  -7   8        1.10        0.82      1.40 o 
   4  -7   8        0.03       -0.47      1.26 o 
  -5  -6   8        1.61        2.11      1.29 o 
  -4  -6   8        0.17       -0.87      0.87 o 
  -3  -6   8        6.03        6.57      1.37 o 
  -2  -6   8       11.22       10.67      1.55 o 
  -1  -6   8        1.95        3.02      1.13 o 
   0  -6   8        4.34        4.01      0.92 o 
   1  -6   8       18.61       20.28      2.15 o 
   2  -6   8       58.68       50.52      3.24 o 
   3  -6   8        6.03        5.75      1.53 o 
   4  -6   8        8.65        7.03      1.67 o 
   5  -6   8        2.06        0.98      1.42 o 
  -6  -5   8        1.40        4.35      1.58 o 
  -4  -5   8        0.80        1.95      1.13 o 
  -3  -5   8        6.88        6.46      1.27 o 
  -2  -5   8        4.20        5.17      1.18 o 
  -1  -5   8       18.51       19.28      1.80 o 
   0  -5   8        0.45       -0.27      0.74 o 
   1  -5   8        2.02       12.00      1.66 o 
   2  -5   8       96.72       88.18      4.55 o 
   3  -5   8        4.15        4.84      1.47 o 
   4  -5   8       13.82       12.44      1.93 o 
   5  -5   8        5.17        2.17      1.49 o 
  -6  -4   8       25.00       27.80      2.31 o 
  -3  -4   8      188.72      178.81      7.08 o 
  -2  -4   8        2.62        2.88      1.00 o 
  -1  -4   8      201.55      168.85      6.63 o 
   0  -4   8        0.59        0.71      0.62 o 
   1  -4   8       23.40      179.97      7.57 o 
   2  -4   8        1.33        1.04      1.17 o 
   3  -4   8        2.41       -1.78      1.18 o 
   4  -4   8        0.21       -1.15      1.13 o 
   5  -4   8        6.84        5.06      1.69 o 
   6  -4   8        0.03        0.13      1.33 o 
  -6  -3   8        3.69        4.59      0.89 o 
  -5  -3   8        0.08        0.44      1.02 o 
  -3  -3   8       58.11       56.33      2.95 o 
  -2  -3   8       46.76       39.69      2.24 o 
  -1  -3   8       31.76       35.27      1.52 o 
   0  -3   8      125.21      127.84      2.93 o 
   1  -3   8       21.03       49.33      1.82 o 
   2  -3   8        2.27        0.59      0.62 o 
   3  -3   8        7.88        5.60      0.90 o 
   4  -3   8       17.52       18.49      1.40 o 
   5  -3   8       13.24       15.73      1.30 o 
   6  -3   8        7.14        6.65      1.75 o 
  -6  -2   8        3.99        4.24      0.87 o 
  -5  -2   8        3.11        1.20      1.22 o 
  -4  -2   8        1.46       -0.11      0.82 o 
  -3  -2   8       38.69       35.05      2.09 o 
  -2  -2   8        3.45        2.17      0.75 o 
  -1  -2   8      100.76       86.73      2.05 o 
   0  -2   8      103.45      118.05      5.01 o 
   1  -2   8       70.27      137.58      4.71 o 
   2  -2   8        7.92        8.23      1.00 o 
   3  -2   8        0.26       -0.74      0.59 o 
   4  -2   8       30.80       26.64      1.57 o 
   5  -2   8        4.91        7.70      1.13 o 
   6  -2   8       16.62       14.67      1.36 o 
   7  -2   8        0.25        0.10      0.81 o 
  -7  -1   8        5.30        6.48      1.40 o 
  -6  -1   8        3.72        2.99      0.82 o 
  -5  -1   8        9.15       10.07      1.50 o 
  -4  -1   8       78.44       85.29      2.88 o 
  -3  -1   8       18.22       13.85      0.95 o 
  -2  -1   8        1.00        0.76      0.55 o 
  -1  -1   8       31.38       23.94      1.19 o 
   0  -1   8        3.99        3.37      0.78 o 
   1  -1   8       57.06       69.11      3.30 o 
   2  -1   8       57.03       54.40      2.88 o 
   3  -1   8        0.32        0.09      0.84 o 
   4  -1   8       25.16       22.63      2.00 o 
   5  -1   8       39.30       37.78      2.01 o 
   6  -1   8       10.01       10.06      1.28 o 
   7  -1   8       10.05        9.69      1.48 o 
  -7   0   8       14.32       23.09      2.24 o 
  -6   0   8        8.94       10.56      1.55 o 
  -5   0   8       52.94       54.84      3.17 o 
  -4   0   8       53.87       55.18      2.04 o 
  -3   0   8       96.93       88.83      2.75 o 
  -2   0   8       10.14       10.62      1.23 o 
  -1   0   8       40.43       32.73      1.66 o 
   0   0   8        1.23        1.13      0.44 o 
   1   0   8      124.26      128.26      3.72 o 
   2   0   8       86.46       89.87      4.15 o 
   3   0   8       36.81       31.66      2.11 o 
   4   0   8        4.03        3.37      1.17 o 
   5   0   8        4.30        2.73      1.31 o 
   6   0   8        0.00        0.69      1.29 o 
   7   0   8        2.78        1.89      1.15 o 
  -7   1   8        8.93        9.47      1.57 o 
  -6   1   8       59.00       69.64      3.81 o 
  -5   1   8       71.82       75.76      3.95 o 
  -4   1   8      141.11      143.14      6.19 o 
  -3   1   8        0.78        1.02      0.71 o 
  -2   1   8       84.66       82.16      2.61 o 
  -1   1   8        2.66        1.31      0.42 o 
   0   1   8       92.41      100.80      3.02 o 
   1   1   8       36.79       36.95      1.44 o 
   2   1   8       38.40       36.63      2.26 o 
   3   1   8        2.24        3.28      0.95 o 
   4   1   8       40.47       45.81      2.80 o 
   5   1   8        4.37        4.13      1.37 o 
   6   1   8       16.72       19.03      1.99 o 
   7   1   8        0.20       -0.19      1.60 o 
  -6   2   8        3.03        0.97      0.95 o 
  -5   2   8       56.10       54.64      3.17 o 
  -4   2   8       19.55       16.66      1.66 o 
  -3   2   8       45.84       47.39      2.64 o 
  -2   2   8       12.06       10.21      1.02 o 
  -1   2   8       12.42       10.42      0.80 o 
   0   2   8       10.18        8.14      0.69 o 
   1   2   8      259.75      251.90      6.86 o 
   2   2   8       33.37       33.53      1.34 o 
   3   2   8       13.04       12.73      1.47 o 
   4   2   8       20.02       19.66      1.84 o 
   5   2   8       20.74       16.84      1.20 o 
   6   2   8        3.22        3.29      0.80 o 
   7   2   8        2.73        1.17      0.76 o 
  -6   3   8        2.25        1.98      1.06 o 
  -5   3   8       27.61       30.46      2.28 o 
  -4   3   8        0.03       -0.87      0.58 o 
  -3   3   8        0.02        0.27      0.64 o 
  -2   3   8       15.03       13.20      0.91 o 
  -1   3   8        0.13        0.38      0.41 o 
   0   3   8        1.51        1.79      0.45 o 
   1   3   8        8.90       10.12      0.80 o 
   2   3   8       91.83       89.32      2.78 o 
   3   3   8        0.71        0.25      0.87 o 
   4   3   8       37.93       37.36      1.61 o 
   5   3   8       19.13       21.07      1.29 o 
   6   3   8        0.82        1.07      0.68 o 
   7   3   8        5.24        5.47      0.98 o 
  -6   4   8        6.15        7.26      1.38 o 
  -5   4   8       11.04       13.60      1.58 o 
  -4   4   8       36.82       39.62      2.51 o 
  -3   4   8       30.15       29.46      2.06 o 
  -2   4   8       41.59       42.65      1.74 o 
  -1   4   8      160.99      156.74      4.62 o 
   0   4   8       11.32       10.63      0.85 o 
   1   4   8        7.23       10.36      1.38 o 
   2   4   8        8.93        7.88      0.73 o 
   3   4   8       14.92       15.18      1.71 o 
   4   4   8        0.20       -1.29      1.00 o 
   6   4   8        0.43        0.60      0.69 o 
   7   4   8        4.94        5.27      1.04 o 
  -6   5   8        6.37        8.07      1.42 o 
  -5   5   8        0.87        0.38      0.86 o 
  -4   5   8        9.91        7.72      1.26 o 
  -3   5   8       20.24       22.42      2.04 o 
  -2   5   8       30.72       32.67      1.58 o 
  -1   5   8       97.64      100.69      3.25 o 
   0   5   8       68.84       73.77      2.56 o 
   1   5   8        3.36        5.46      0.71 o 
   2   5   8        4.31        4.01      1.07 o 
   3   5   8       17.69       19.74      2.08 o 
   4   5   8        0.09        1.60      1.26 o 
   5   5   8       26.96       30.81      2.51 o 
   6   5   8        4.74        6.50      1.73 o 
   7   5   8        0.13       -0.16      1.47 o 
  -5   6   8       49.22       57.66      3.35 o 
  -4   6   8        5.34        4.35      1.07 o 
  -3   6   8       61.57       61.72      2.40 o 
  -2   6   8       32.11       32.45      1.64 o 
  -1   6   8       67.46       63.97      2.41 o 
   0   6   8       96.68       92.57      3.10 o 
   1   6   8       25.41       23.68      1.35 o 
   2   6   8      115.52      102.84      3.31 o 
   3   6   8        1.18        1.84      1.26 o 
   4   6   8       19.09       20.06      2.18 o 
   5   6   8        0.01       -0.18      1.18 o 
   6   6   8        2.29        2.09      1.53 o 
  -5   7   8        6.81        5.83      1.31 o 
  -4   7   8        2.61        2.99      1.06 o 
  -3   7   8        1.82        0.34      0.68 o 
  -2   7   8        1.62        0.94      0.69 o 
  -1   7   8        0.55        0.38      0.65 o 
   0   7   8        1.11        1.93      1.15 o 
   1   7   8       25.33       24.83      1.42 o 
   2   7   8       66.60       70.15      3.95 o 
   3   7   8        4.06        5.79      1.53 o 
   4   7   8       31.74       36.40      2.80 o 
   5   7   8       29.26       31.50      2.71 o 
   6   7   8        0.68       -0.24      1.42 o 
  -4   8   8        1.83        1.58      0.95 o 
  -3   8   8        3.39        2.42      0.83 o 
  -2   8   8        5.24        4.76      0.92 o 
  -1   8   8        9.08        7.80      1.03 o 
   0   8   8        7.74        9.98      1.08 o 
   1   8   8        0.04       -0.07      1.00 o 
   2   8   8        0.04        1.07      1.24 o 
   3   8   8        0.77        0.55      1.31 o 
   4   8   8        9.16       12.45      2.00 o 
   5   8   8        2.47        3.57      1.60 o 
  -3   9   8        1.51        1.05      0.87 o 
  -2   9   8        3.04        2.33      0.89 o 
  -1   9   8        1.69        0.65      0.98 o 
   0   9   8        2.04        1.33      1.33 o 
   1   9   8        2.65        1.82      1.35 o 
   2   9   8       23.46       23.43      2.55 o 
   3   9   8        2.58        3.35      1.62 o 
   4   9   8        2.68        2.86      1.64 o 
  -1  10   8        3.07        4.64      1.64 o 
   0  10   8        4.52        2.22      1.46 o 
   1  10   8        0.05        0.73      1.40 o 
   2  10   8       18.31       18.66      2.42 o 
   3  10   8        0.46       -0.62      1.40 o 
  -1  -8   9       17.17       23.49      2.57 o 
   0  -8   9        0.85        0.42      1.31 o 
   1  -8   9        5.05       10.16      1.77 o 
  -3  -7   9        0.05        0.97      1.26 o 
  -2  -7   9        0.78       -0.75      0.98 o 
  -1  -7   9        0.06       -0.02      1.09 o 
   0  -7   9        0.55        1.73      1.20 o 
   1  -7   9        3.51        4.59      2.40 o 
   2  -7   9        0.97        1.07      1.51 o 
   3  -7   9        5.74        7.16      1.86 o 
  -4  -6   9        6.69        7.25      1.49 o 
  -3  -6   9        1.91        0.97      1.13 o 
  -2  -6   9        1.90        2.02      1.11 o 
  -1  -6   9        0.46        0.84      0.97 o 
   0  -6   9        1.12        1.33      1.07 o 
   1  -6   9        0.19        0.68      1.24 o 
   2  -6   9        6.88        4.33      1.47 o 
   3  -6   9        2.03       -0.02      1.24 o 
   4  -6   9        0.09       -0.64      1.33 o 
  -5  -5   9        0.79       -0.09      1.09 o 
  -4  -5   9        0.84       -0.15      1.02 o 
  -3  -5   9        6.10        6.94      1.35 o 
  -2  -5   9        3.04        2.06      1.02 o 
  -1  -5   9       26.72       20.97      1.86 o 
   0  -5   9        8.33        8.17      1.38 o 
   1  -5   9       27.23       45.66      2.99 o 
   2  -5   9       14.95       18.01      2.08 o 
   3  -5   9        7.10        6.54      1.62 o 
   4  -5   9        0.94        1.06      1.26 o 
   5  -5   9        0.21       -0.18      1.31 o 
  -5  -4   9        1.61        0.33      1.07 o 
  -4  -4   9        6.30        6.10      1.22 o 
  -3  -4   9       33.48       26.16      1.97 o 
  -2  -4   9        7.67        3.66      1.02 o 
  -1  -4   9       12.80        8.17      1.27 o 
   0  -4   9        0.37       -1.29      0.88 o 
   1  -4   9       13.81       18.75      1.97 o 
   2  -4   9       36.52       33.32      2.60 o 
   3  -4   9       15.00       13.00      1.98 o 
   4  -4   9        3.53        1.67      1.31 o 
   5  -4   9        2.13        2.08      1.53 o 
  -6  -3   9       16.49       13.88      1.23 o 
  -5  -3   9        1.55        5.19      1.24 o 
  -3  -3   9       33.33       28.37      2.08 o 
  -2  -3   9      130.59       92.93      4.10 o 
  -1  -3   9      196.94      150.95      5.97 o 
   0  -3   9       15.31       13.85      1.80 o 
   1  -3   9      373.54      508.63     12.48 o 
   3  -3   9      177.36      189.16      5.37 o 
   4  -3   9        0.00       -1.13      0.75 o 
   5  -3   9       18.32       24.23      1.72 o 
   6  -3   9        2.67        1.22      1.46 o 
  -6  -2   9        0.11        1.58      0.89 o 
  -5  -2   9       18.97       20.77      2.21 o 
  -4  -2   9        0.30       -0.48      0.73 o 
  -3  -2   9       31.44       25.96      1.84 o 
  -2  -2   9      111.02       84.42      3.70 o 
  -1  -2   9       26.09       24.18      1.64 o 
   0  -2   9        1.53        1.62      1.20 o 
   1  -2   9      206.88      224.11      6.42 o 
   2  -2   9      171.18      179.66      4.97 o 
   3  -2   9       44.06       41.98      2.04 o 
   4  -2   9       35.08       37.95      1.90 o 
   5  -2   9        0.56       -0.43      0.80 o 
   6  -2   9        6.02        9.19      1.26 o 
  -6  -1   9        0.57        0.80      0.97 o 
  -5  -1   9        0.18       -1.09      0.73 o 
  -4  -1   9        1.64        0.93      0.63 o 
  -3  -1   9        7.27        5.36      0.74 o 
  -2  -1   9       11.01        9.33      0.81 o 
  -1  -1   9        1.11        1.53      0.66 o 
   0  -1   9        8.60        6.16      0.94 o 
   1  -1   9       38.04       30.19      2.08 o 
   2  -1   9      123.54      112.19      5.08 o 
   3  -1   9       25.15       22.83      1.97 o 
   4  -1   9       21.47       19.19      1.93 o 
   5  -1   9        0.00       -1.19      0.79 o 
   6  -1   9        0.33        0.30      1.16 o 
  -6   0   9        2.82        4.01      1.26 o 
  -5   0   9        0.84        0.27      0.91 o 
  -4   0   9        6.38        6.85      1.22 o 
  -3   0   9        8.13        7.65      1.20 o 
  -2   0   9       47.98       50.29      2.75 o 
  -1   0   9       22.66       18.97      0.88 o 
   0   0   9       15.92       16.08      0.79 o 
   1   0   9      291.41      281.25      7.66 o 
   2   0   9        4.32        4.55      1.17 o 
   3   0   9       56.34       50.18      2.95 o 
   4   0   9       10.11       10.78      1.66 o 
   5   0   9        0.75       -1.27      1.20 o 
   6   0   9        1.98        0.66      1.44 o 
  -6   1   9       18.01       23.56      2.18 o 
  -5   1   9       31.67       37.07      2.62 o 
  -4   1   9      109.25      117.96      5.43 o 
  -3   1   9      275.64      291.62     11.40 o 
  -2   1   9        0.21        1.55      0.84 o 
  -1   1   9      478.40      459.18     12.15 o 
   0   1   9       22.74       26.52      1.33 o 
   2   1   9       15.68       15.29      1.66 o 
   3   1   9       45.24       49.32      2.95 o 
   4   1   9        3.99        7.26      1.46 o 
   5   1   9       68.04       65.98      3.82 o 
   6   1   9       11.06       14.60      2.11 o 
  -6   2   9       10.03       13.27      1.69 o 
  -5   2   9        3.59        3.51      1.09 o 
  -4   2   9       99.36       99.50      4.75 o 
  -3   2   9       23.60       24.43      1.98 o 
  -2   2   9      263.62      243.91      9.60 o 
  -1   2   9        0.09       -0.44      1.57 o 
   0   2   9      220.81      220.34      6.17 o 
   1   2   9       48.52       40.50      1.77 o 
   2   2   9      179.04      175.66      7.41 o 
   3   2   9        4.14        5.52      1.31 o 
   4   2   9       20.92       21.32      2.00 o 
   5   2   9        9.97       12.67      1.91 o 
   7   2   9        5.57        8.36      1.21 o 
  -6   3   9       19.40       18.79      1.97 o 
  -5   3   9        2.47        3.81      1.11 o 
  -4   3   9       93.04       94.27      4.53 o 
  -3   3   9       14.26       11.02      1.40 o 
  -2   3   9        8.46        7.13      0.84 o 
  -1   3   9       47.94       46.94      1.86 o 
   0   3   9        0.06       -0.80      0.66 o 
   1   3   9       21.64       25.31      1.28 o 
   2   3   9        6.06        4.79      1.26 o 
   3   3   9        5.53        5.94      1.31 o 
   4   3   9        0.00       -0.60      1.18 o 
   5   3   9       23.89       28.29      2.49 o 
   6   3   9        0.52        1.60      1.47 o 
  -5   4   9        0.45       -0.25      0.82 o 
  -4   4   9       47.37       47.66      2.91 o 
  -3   4   9        0.42        0.47      0.78 o 
  -2   4   9       22.39       19.31      1.28 o 
  -1   4   9        7.43        9.05      0.88 o 
   0   4   9       28.02       29.36      1.45 o 
   1   4   9        0.24        0.05      0.49 o 
   2   4   9       29.45       25.76      2.11 o 
   3   4   9        3.94        3.39      1.26 o 
   4   4   9        2.47        1.11      1.35 o 
   5   4   9       25.32       26.16      2.44 o 
   6   4   9       16.73       22.39      2.48 o 
  -5   5   9       17.03       20.06      2.00 o 
  -4   5   9        9.05       11.47      1.47 o 
  -3   5   9        2.38        1.57      0.95 o 
  -2   5   9       40.57       38.24      1.77 o 
  -1   5   9        6.42        5.91      0.93 o 
   0   5   9      101.57       97.59      3.22 o 
   1   5   9      123.59      120.94      3.79 o 
   2   5   9       47.19       48.17      3.08 o 
   3   5   9       36.12       35.52      2.62 o 
   4   5   9        2.80        2.88      1.47 o 
   5   5   9       10.98       15.15      2.09 o 
   6   5   9        1.04       -0.25      1.51 o 
  -5   6   9        0.35        0.13      0.95 o 
  -4   6   9        7.87        6.48      1.26 o 
  -3   6   9        0.07       -0.27      0.76 o 
  -2   6   9        0.05        0.30      0.63 o 
  -1   6   9        0.12       -0.26      0.60 o 
   0   6   9        1.15        1.12      0.65 o 
   1   6   9       42.22       44.60      2.00 o 
   2   6   9       29.95       36.20      2.71 o 
   3   6   9        3.09        1.84      1.35 o 
   4   6   9       15.23       20.96      2.35 o 
   5   6   9        3.46        3.22      1.57 o 
   6   6   9        0.08        0.00      1.51 o 
  -4   7   9        0.02       -1.15      0.82 o 
  -3   7   9       10.73        8.54      1.38 o 
  -2   7   9       12.59       13.98      1.22 o 
  -1   7   9       54.89       53.05      2.25 o 
   0   7   9        0.72        0.62      0.66 o 
   1   7   9       58.14       63.82      2.49 o 
   2   7   9       20.47       20.52      2.22 o 
   3   7   9       19.70       19.99      2.29 o 
   4   7   9       22.92       27.44      2.60 o 
  -3   8   9        0.54        0.64      0.75 o 
  -2   8   9       19.56       20.70      1.50 o 
  -1   8   9        6.68        5.89      1.44 o 
   0   8   9        7.13        6.45      0.98 o 
   1   8   9        1.33        0.47      1.18 o 
   2   8   9        6.49        5.94      1.60 o 
   3   8   9       15.34       22.32      2.53 o 
   4   8   9        0.07        1.15      1.44 o 
  -2   9   9        0.28       -0.63      0.75 o 
  -1   9   9        0.66        1.25      0.89 o 
   0   9   9        0.17        0.56      1.26 o 
   1   9   9        0.31       -0.58      1.13 o 
   2   9   9        3.03        2.51      1.55 o 
   3   9   9        0.97        1.00      1.44 o 
  -1  -7  10        7.10       11.76      1.88 o 
   0  -7  10        9.82       13.45      1.86 o 
   1  -7  10       12.27       14.93      1.82 o 
  -3  -6  10        0.47       -0.20      1.11 o 
  -2  -6  10       25.71       23.78      2.11 o 
  -1  -6  10        1.18        0.67      1.06 o 
   0  -6  10       10.18       14.09      1.75 o 
   1  -6  10        1.06        1.56      0.84 o 
   2  -6  10        0.00        3.48      1.53 o 
   3  -6  10        1.00        1.66      1.49 o 
  -4  -5  10        0.35       -0.86      0.87 o 
  -3  -5  10        5.40        4.21      1.26 o 
  -2  -5  10        3.31        5.13      1.26 o 
  -1  -5  10       31.74       27.78      2.18 o 
   0  -5  10        1.38        1.18      1.00 o 
   1  -5  10        8.53       21.12      1.71 o 
   2  -5  10        2.17        0.36      1.24 o 
   3  -5  10        0.35       -1.60      1.13 o 
   4  -5  10        0.63        3.11      1.60 o 
  -4  -4  10        4.55        5.33      1.22 o 
  -3  -4  10        2.62        1.86      0.97 o 
  -2  -4  10        8.99        9.21      1.26 o 
  -1  -4  10       10.06        8.94      1.27 o 
   0  -4  10        1.07        1.13      0.89 o 
   1  -4  10       14.36       18.39      1.97 o 
   2  -4  10        1.32        2.26      1.27 o 
   3  -4  10        7.60        5.68      1.60 o 
   4  -4  10        4.14        3.48      1.58 o 
  -5  -3  10        1.86        0.68      0.78 o 
  -4  -3  10        4.07        3.91      1.07 o 
  -3  -3  10        4.05        3.06      0.97 o 
  -2  -3  10       34.96       28.35      1.95 o 
  -1  -3  10       47.78       30.48      1.98 o 
   0  -3  10        0.26        0.94      0.57 o 
   1  -3  10       30.71       54.15      3.20 o 
   2  -3  10       39.41       40.51      2.86 o 
   3  -3  10        2.74        0.41      0.71 o 
   4  -3  10        0.11        0.52      0.81 o 
   5  -3  10        1.01       -0.57      0.84 o 
  -5  -2  10        0.01       -1.09      0.73 o 
  -4  -2  10        0.05       -0.09      0.94 o 
  -3  -2  10        0.00       -0.06      0.53 o 
  -2  -2  10       41.14       32.94      2.09 o 
  -1  -2  10       24.15       17.15      1.55 o 
   0  -2  10      107.99       93.14      2.32 o 
   1  -2  10       47.45       55.99      3.24 o 
   2  -2  10        4.40        7.28      1.18 o 
   3  -2  10       42.78       39.70      2.05 o 
   4  -2  10        0.78        1.78      1.15 o 
   5  -2  10       27.63       32.35      1.98 o 
  -5  -1  10        2.37        1.04      0.98 o 
  -4  -1  10        8.21       11.58      1.51 o 
  -3  -1  10       10.69        6.96      1.20 o 
  -2  -1  10       21.60       17.71      1.09 o 
  -1  -1  10       36.71       26.89      1.29 o 
   0  -1  10       41.68       41.29      1.35 o 
   2  -1  10      104.24      107.33      5.03 o 
   3  -1  10       32.53       34.72      2.53 o 
   4  -1  10        1.31        0.20      1.17 o 
   5  -1  10       42.51       50.45      2.44 o 
   6  -1  10        6.86       10.58      1.38 o 
  -5   0  10        4.74        5.26      1.27 o 
  -4   0  10        7.81        7.81      1.33 o 
  -3   0  10        9.12        8.74      1.31 o 
  -2   0  10        0.06       -0.66      0.73 o 
  -1   0  10       41.85       35.25      2.22 o 
   0   0  10       33.67       31.31      1.45 o 
   1   0  10       24.81       33.23      2.02 o 
   2   0  10      270.98      257.31     10.38 o 
   3   0  10        5.56        5.33      1.42 o 
   4   0  10       18.89       20.19      2.09 o 
   5   0  10       25.16       30.75      2.57 o 
   6   0  10        0.91        0.36      1.49 o 
  -5   1  10        2.46        4.37      1.22 o 
  -4   1  10        0.38        0.27      0.93 o 
  -3   1  10        5.87        6.41      1.24 o 
  -2   1  10       10.34        7.28      1.26 o 
  -1   1  10        0.12       -1.06      0.78 o 
   0   1  10        5.25        7.68      0.85 o 
   1   1  10       19.04       19.44      1.58 o 
   2   1  10        1.66       -0.67      1.07 o 
   3   1  10        8.02        5.59      1.44 o 
   4   1  10        0.01       -0.89      1.06 o 
   5   1  10       11.28       12.18      2.00 o 
   6   1  10        1.69        1.58      1.51 o 
  -5   2  10        0.13        0.33      0.91 o 
  -4   2  10        8.72        7.83      1.38 o 
  -3   2  10        2.66        4.13      1.09 o 
  -2   2  10      120.34      112.39      5.08 o 
  -1   2  10      128.13      128.83      3.97 o 
   0   2  10       17.12       15.89      2.70 o 
   1   2  10      562.47      575.96     15.15 o 
   2   2  10       90.57       98.74      4.81 o 
   3   2  10      175.41      171.23      7.48 o 
   4   2  10       14.91       16.15      1.97 o 
   5   2  10        7.40       12.89      2.04 o 
   6   2  10        0.85        3.19      1.60 o 
  -5   3  10       18.44       16.97      1.86 o 
  -4   3  10       14.04       13.91      1.62 o 
  -3   3  10       17.80       13.16      1.51 o 
  -2   3  10       94.73       91.29      4.33 o 
  -1   3  10       18.51       19.70      1.83 o 
   0   3  10      129.03      123.81      3.86 o 
   1   3  10        3.13        5.90      0.81 o 
   2   3  10       12.60       15.60      1.84 o 
   3   3  10        6.29        5.17      1.46 o 
   4   3  10       13.66       13.47      1.91 o 
   5   3  10        0.07        1.60      1.38 o 
   6   3  10        8.94        5.84      1.86 o 
  -5   4  10        1.49        1.13      0.95 o 
  -4   4  10        0.18       -0.97      0.78 o 
  -3   4  10        2.28        2.79      0.98 o 
  -2   4  10       16.98       14.37      1.53 o 
  -1   4  10        0.08       -0.11      0.59 o 
   0   4  10        9.65       10.67      1.00 o 
   1   4  10       86.23       83.81      2.86 o 
   2   4  10        3.63        2.40      1.22 o 
   3   4  10        3.75        3.22      1.33 o 
   4   4  10        5.05        2.11      1.38 o 
   5   4  10        2.13        3.68      1.60 o 
   6   4  10        1.90        2.84      1.67 o 
  -4   5  10        0.21        1.17      0.98 o 
  -3   5  10        0.13        0.47      0.84 o 
  -2   5  10       14.93       16.06      1.26 o 
  -1   5  10        0.04       -0.81      0.54 o 
   0   5  10        9.18        9.06      1.31 o 
   1   5  10       40.56       39.42      2.26 o 
   2   5  10        2.09        2.88      1.29 o 
   3   5  10       15.72       17.64      2.11 o 
   4   5  10        0.02       -0.22      1.31 o 
   5   5  10        0.64       -1.31      1.37 o 
  -4   6  10        6.82        7.81      1.42 o 
  -3   6  10        1.68        1.47      0.95 o 
  -2   6  10       29.00       33.92      2.86 o 
  -1   6  10        0.13        1.72      0.70 o 
   0   6  10       19.78       18.25      1.33 o 
   1   6  10        3.03        3.23      0.77 o 
   2   6  10       23.76       20.77      2.28 o 
   3   6  10        8.89        8.36      1.69 o 
   4   6  10       26.14       26.82      2.62 o 
   5   6  10        6.64        8.56      1.97 o 
  -3   7  10        1.31        1.00      0.98 o 
  -2   7  10        0.09       -0.64      0.65 o 
  -1   7  10        0.13        1.11      0.74 o 
   0   7  10        0.05        0.46      0.67 o 
   1   7  10       12.81       10.90      2.59 o 
   2   7  10        2.39        2.49      1.38 o 
   3   7  10        0.70        0.31      1.22 o 
   4   7  10        0.46       -0.71      1.42 o 
  -2   8  10        0.07        0.82      0.80 o 
  -1   8  10        1.24        0.67      0.75 o 
   0   8  10        8.46        9.98      2.91 o 
   1   8  10       11.08        9.92      1.45 o 
   2   8  10        5.43        6.04      1.67 o 
   3   8  10       22.17       24.01      2.62 o 
   0   9  10       10.73        8.03      1.17 o 
   1   9  10        1.95        3.93      1.69 o 
   0  -6  11        5.15        3.15      1.29 o 
  -2  -5  11        2.26        2.71      1.07 o 
  -1  -5  11        6.92        6.43      1.40 o 
   0  -5  11        8.49        7.99      1.35 o 
   1  -5  11        0.70        5.50      1.18 o 
   2  -5  11        7.54        8.61      1.75 o 
  -3  -4  11        0.06        0.73      0.98 o 
  -2  -4  11        0.06       -0.02      0.82 o 
  -1  -4  11        1.96        2.35      0.97 o 
   0  -4  11        0.90        1.11      0.87 o 
   1  -4  11        1.16        1.42      0.69 o 
   2  -4  11        3.87        2.88      1.33 o 
   3  -4  11        5.54        5.46      1.64 o 
  -4  -3  11        2.63        2.57      1.06 o 
  -3  -3  11        1.03        0.62      0.86 o 
  -2  -3  11        3.41        1.47      0.84 o 
  -1  -3  11        0.01       -0.42      0.73 o 
   0  -3  11        0.56        0.20      0.73 o 
   1  -3  11        0.98        0.48      0.61 o 
   2  -3  11        0.47        0.67      0.68 o 
   3  -3  11        4.97        4.50      0.93 o 
   4  -3  11        0.01        0.28      0.85 o 
  -4  -2  11        1.66        2.60      1.06 o 
  -3  -2  11        0.87       -0.25      0.69 o 
  -2  -2  11        3.06        2.82      0.93 o 
  -1  -2  11        5.86        6.08      1.00 o 
   0  -2  11        5.69        5.23      1.02 o 
   1  -2  11        0.46        1.79      0.61 o 
   2  -2  11       20.39       19.71      2.03 o 
   3  -2  11       10.69       11.05      1.18 o 
   4  -2  11        3.62        4.10      1.05 o 
  -4  -1  11        3.98        3.64      1.11 o 
  -3  -1  11        1.56        0.67      0.82 o 
  -2  -1  11        8.85        8.19      1.22 o 
  -1  -1  11       14.08       12.49      1.37 o 
   0  -1  11        0.74        1.13      0.73 o 
   1  -1  11        0.29        1.02      0.93 o 
   2  -1  11       58.75       61.14      3.46 o 
   3  -1  11       24.35       21.52      2.13 o 
   4  -1  11        5.68        5.63      1.53 o 
   5  -1  11       12.86       12.45      1.46 o 
  -4   0  11        0.20        0.53      0.95 o 
  -3   0  11        0.97        0.97      0.87 o 
  -2   0  11        0.59       -0.80      0.71 o 
  -1   0  11        4.89        4.15      0.97 o 
   0   0  11        8.84        9.89      2.26 o 
   1   0  11        0.85        1.15      0.97 o 
   2   0  11        1.17        2.42      1.22 o 
   3   0  11        0.24       -1.09      1.07 o 
   4   0  11       17.82       18.61      2.17 o 
   5   0  11        5.45        5.94      1.67 o 
  -4   1  11        2.53        2.73      1.13 o 
  -3   1  11        3.59        2.09      1.04 o 
  -2   1  11       29.68       31.84      2.31 o 
  -1   1  11        4.34        3.93      1.00 o 
   0   1  11        6.36        6.34      0.84 o 
   1   1  11       14.10       16.22      1.77 o 
   2   1  11        6.59        7.43      1.51 o 
   3   1  11       37.10       36.40      2.68 o 
   4   1  11       36.51       46.03      3.10 o 
   5   1  11        6.81        7.65      1.73 o 
  -4   2  11        0.56        0.97      1.02 o 
  -3   2  11        2.78        1.66      0.98 o 
  -2   2  11        0.00       -0.55      0.76 o 
  -1   2  11        6.90        6.70      1.15 o 
   0   2  11        5.33        4.01      0.77 o 
   1   2  11       27.87       27.06      2.22 o 
   2   2  11        1.20       -1.20      1.13 o 
   3   2  11        3.81        3.93      1.37 o 
   4   2  11        0.14        1.77      1.33 o 
   5   2  11        2.80        2.49      1.51 o 
  -4   3  11        0.16        1.35      0.97 o 
  -3   3  11        4.12        3.46      1.06 o 
  -2   3  11        0.02        0.13      0.82 o 
  -1   3  11        9.62       10.08      1.00 o 
   0   3  11       48.19       43.50      1.89 o 
   1   3  11       16.63       19.26      1.95 o 
   2   3  11      111.63      103.25      5.12 o 
   3   3  11       32.15       31.01      2.57 o 
   4   3  11        0.78        1.67      1.31 o 
   5   3  11       46.64       49.30      3.50 o 
  -4   4  11        0.00       -0.53      0.84 o 
  -3   4  11        2.31        1.33      0.91 o 
  -2   4  11        0.31        0.87      0.86 o 
  -1   4  11        4.74        2.42      0.73 o 
   0   4  11       39.53       38.15      1.80 o 
   1   4  11        2.58        2.73      1.31 o 
   2   4  11      147.93      134.49      6.32 o 
   3   4  11        0.30        2.35      1.31 o 
   4   4  11       26.84       24.67      2.42 o 
   5   4  11       11.14       14.29      2.20 o 
  -3   5  11        0.78        0.66      0.89 o 
  -2   5  11        1.96        1.00      0.95 o 
  -1   5  11        0.22       -0.94      0.87 o 
   0   5  11        1.78        1.39      1.03 o 
   1   5  11       45.76       48.85      3.22 o 
   2   5  11        0.01       -0.71      1.09 o 
   3   5  11        0.62       -0.80      1.22 o 
   4   5  11        0.35        1.02      1.35 o 
  -3   6  11        0.00        0.31      0.89 o 
  -2   6  11        0.03        0.31      0.82 o 
  -1   6  11        0.26        0.16      0.63 o 
   0   6  11        7.32        7.25      0.96 o 
   1   6  11        8.57        8.65      1.78 o 
   2   6  11       35.57       32.21      2.73 o 
   3   6  11        1.46        0.75      1.22 o 
   4   6  11        5.41        2.48      1.53 o 
  -2   7  11        0.13       -0.11      0.87 o 
  -1   7  11        2.13        1.61      0.82 o 
   0   7  11       27.48       30.01      2.03 o 
   1   7  11        3.44        5.33      1.66 o 
   2   7  11       32.45       31.32      2.77 o 
   3   7  11        1.07        1.71      1.38 o 
   0   8  11        1.23        1.75      0.90 o 
   1   8  11       10.15        8.92      1.97 o 
  -1  -4  12        0.91        0.82      0.91 o 
   0  -4  12        5.01        2.89      1.07 o 
   1  -4  12        4.90        4.53      1.06 o 
  -1  -3  12        2.04        1.78      0.91 o 
   0  -3  12        0.00        0.80      0.86 o 
   1  -3  12        0.94        2.09      0.84 o 
   2  -3  12        0.22        0.41      0.70 o 
  -3  -2  12        0.68        1.07      0.87 o 
  -2  -2  12        1.16       -0.15      0.69 o 
  -1  -2  12        3.05        1.51      0.80 o 
   0  -2  12        0.93        0.56      0.73 o 
   1  -2  12        2.49        3.11      0.55 o 
   2  -2  12        0.75        0.38      0.66 o 
   3  -2  12        0.78        1.28      0.86 o 
  -3  -1  12       10.31       11.91      1.53 o 
  -2  -1  12        0.54       -0.18      0.78 o 
  -1  -1  12        6.49        5.04      1.06 o 
   0  -1  12        1.33        0.58      0.75 o 
   1  -1  12        0.07        1.44      1.07 o 
   2  -1  12        2.04        1.82      1.24 o 
   3  -1  12        1.03        1.98      1.24 o 
   4  -1  12       16.03       18.98      1.72 o 
  -3   0  12       14.55       17.73      1.86 o 
  -2   0  12       15.12       14.51      1.66 o 
  -1   0  12       17.38       20.96      1.88 o 
   0   0  12       28.12       32.01      2.22 o 
   1   0  12        0.18        2.62      1.17 o 
   2   0  12       20.82       25.16      2.26 o 
   3   0  12        2.10       -1.02      1.24 o 
   4   0  12        5.41        5.99      1.62 o 
  -3   1  12        1.11        0.16      0.86 o 
  -2   1  12        6.68        6.74      1.33 o 
  -1   1  12        1.42        0.02      0.82 o 
   0   1  12        5.91        7.87      1.27 o 
   1   1  12        4.50        2.97      1.22 o 
   2   1  12        4.30        3.93      1.40 o 
   3   1  12        3.43        3.08      1.33 o 
   4   1  12        1.97        2.04      1.40 o 
  -3   2  12        5.84        6.32      1.29 o 
  -2   2  12        3.61        3.75      1.07 o 
  -1   2  12        9.95        9.52      1.37 o 
   0   2  12        2.09        0.56      0.66 o 
   1   2  12        8.78        7.25      1.55 o 
   2   2  12       25.26       25.27      2.29 o 
   3   2  12        0.39       -0.40      1.09 o 
   4   2  12        0.14       -0.75      1.20 o 
  -3   3  12       13.39       14.38      1.73 o 
  -2   3  12        1.46        1.35      0.89 o 
  -1   3  12       23.53       26.85      2.09 o 
   0   3  12        8.86       10.58      1.04 o 
   1   3  12        1.66        3.88      1.35 o 
   2   3  12       30.62       24.89      2.40 o 
   3   3  12        0.07       -0.80      1.18 o 
   4   3  12        4.41        5.44      1.57 o 
  -3   4  12        4.88        6.88      1.35 o 
  -2   4  12        0.15        1.26      0.89 o 
  -1   4  12       14.71       18.15      1.78 o 
   0   4  12        0.29        0.62      0.84 o 
   1   4  12        1.35        0.71      1.26 o 
   2   4  12        0.15        0.25      1.18 o 
   3   4  12        9.99       13.27      2.04 o 
   4   4  12       14.09       14.69      2.24 o 
  -2   5  12        0.01       -0.51      0.86 o 
  -1   5  12        4.01        5.70      1.18 o 
   0   5  12        7.11        7.06      0.96 o 
   1   5  12        0.18        0.75      1.26 o 
   2   5  12       14.04       15.58      2.13 o 
   3   5  12        2.99        0.20      1.37 o 
  -1   6  12        0.26       -0.46      0.70 o 
   0   6  12        1.60        1.16      0.87 o 
   1   6  12       14.30       12.40      2.02 o 
   2   6  12        0.17        1.80      1.42 o 
  -1  -1  13        0.00       -0.22      0.76 o 
   2  -1  13        0.00       -0.76      1.13 o 
  -2   0  13        1.47        0.51      0.93 o 
  -1   0  13       12.69       15.73      1.73 o 
   2   0  13        1.43        2.75      1.38 o 
  -2   1  13        0.05       -0.66      0.80 o 
  -1   1  13        0.60        0.46      0.87 o 
   1   1  13        0.72        0.53      1.13 o 
   2   1  13       10.28       11.07      1.77 o 
  -2   2  13        1.19        1.06      0.97 o 
  -1   2  13        1.21        0.38      0.86 o 
   1   2  13        0.10       -0.49      1.07 o 
   2   2  13        0.90        0.95      1.22 o 
  -1   3  13        0.97        1.47      0.97 o 
   1   3  13        1.32        2.59      1.40 o 
   2   3  13        1.38        0.24      1.31 o 
   0   4  13        1.29        2.22      1.35 o 
   1   4  13        6.47        4.30      1.60 o 
   2   4  13        1.58        0.93      1.44 o 
                                                 
